# Supplementary material for: Benzoic acid–4-{(1E)-[(E)-2-(pyridin-4-yl­methyl­idene)hydrazin-1-yl­idene]meth­yl}pyridine (2/1)
Source: Acta Crystallogr Sect E Struct Rep Online. 2010 Oct 23;66(Pt 11):o2924. doi: 10.1107/S1600536810041875 (PMC3009056; doi:10.1107/S1600536810041875)
Supplement: Supplementary file 2 [file e-66-o2924-Isup2.hkl]

#
# h,k,l, Fc-squared, Fo-squared, sigma(Fo-squared) and status flag
#
data_I
_shelx_title ' cd0420a in P2(1)/n'
_shelx_refln_list_code          4
_shelx_F_calc_maximum      172.62
_exptl_crystal_F_000       476.00
_reflns_d_resolution_high  0.8409
 
loop_
 _symmetry_equiv_pos_as_xyz
 'x, y, z'
 '-x+1/2, y+1/2, -z+1/2'
 '-x, -y, -z'
 'x-1/2, -y-1/2, z-1/2'
 
_cell_length_a     6.8730
_cell_length_b    26.0590
_cell_length_c     7.1170
_cell_angle_alpha  90.000
_cell_angle_beta  116.245
_cell_angle_gamma  90.000
 
_shelx_F_squared_multiplier     1.000
 
loop_
 _refln_index_h
 _refln_index_k
 _refln_index_l
 _refln_F_squared_calc
 _refln_F_squared_meas
 _refln_F_squared_sigma
 _refln_observed_status
   2   0   0      230.55      215.35      5.85 o
   4   0   0      166.45      128.99      8.88 o
   6   0   0      373.20      391.67     29.36 o
   1   1   0       10.73        8.25      0.88 o
   2   1   0       26.23       11.98      1.63 o
   3   1   0      183.60      181.55      3.27 o
   4   1   0        4.15        5.21      1.22 o
   5   1   0       50.20       58.10      4.28 o
   6   1   0       75.40      114.84      8.48 o
   1   2   0     4056.45     3624.64     32.79 o
   2   2   0      508.38      443.87      7.20 o
   3   2   0       20.83       11.14      1.10 o
   4   2   0       34.90       30.17      2.29 o
   5   2   0       51.70       55.97      4.15 o
   6   2   0      293.03      328.63     22.18 o
   7   2   0        2.86        3.15      1.46 o
   1   3   0     8959.11     8827.21     47.94 o
   2   3   0      276.81      267.39      7.63 o
   3   3   0       64.01       59.97      4.00 o
   4   3   0        3.06        7.30      9.20 o
   5   3   0       72.42       67.37      8.10 o
   6   3   0       63.10       57.52     17.66 o
   7   3   0       14.66        9.74      2.94 o
   0   4   0     1455.60     1535.04     40.38 o
   1   4   0     2205.40     1932.01     14.28 o
   2   4   0        9.12        5.43      1.13 o
   3   4   0        0.53        1.60      1.50 o
   4   4   0     1032.37     1114.16     22.00 o
   5   4   0      229.85      228.31     20.67 o
   6   4   0       61.17       51.80     19.46 o
   7   4   0       23.74       16.95      3.37 o
   1   5   0      240.49      222.84      7.58 o
   2   5   0      135.67      112.82      6.16 o
   3   5   0      372.42      371.57      6.21 o
   4   5   0      346.08      334.89      8.84 o
   5   5   0       29.23       24.59      5.10 o
   6   5   0       87.83      101.47     18.39 o
   7   5   0       37.03       50.01      6.17 o
   0   6   0      175.24      147.36     33.59 o
   1   6   0      576.52      526.43     26.33 o
   2   6   0     1467.21     1422.60     40.41 o
   3   6   0       96.69      110.39     11.92 o
   4   6   0        5.63        4.50      1.08 o
   5   6   0     1172.14     1384.10     25.93 o
   6   6   0        7.53        7.30      4.15 o
   7   6   0       19.76       17.24      5.15 o
   1   7   0      563.58      529.77      5.34 o
   2   7   0      122.50      115.49      6.55 o
   3   7   0       20.17       10.95      2.08 o
   4   7   0       27.54       20.31      5.55 o
   5   7   0       84.88       57.58     10.71 o
   6   7   0      141.87      148.39     13.14 o
   7   7   0       45.10       38.11      4.76 o
   0   8   0      573.92      505.18    109.58 o
   1   8   0       39.29       32.46      3.18 o
   2   8   0       92.92       85.45      4.07 o
   3   8   0       74.29       73.95      5.43 o
   4   8   0       10.50       13.89      4.51 o
   5   8   0       44.88       29.76      7.90 o
   6   8   0      115.15      105.34     10.47 o
   7   8   0        3.00        6.47      2.04 o
   1   9   0      215.98      192.87      7.82 o
   2   9   0       78.75       63.37      5.42 o
   3   9   0      124.98      121.54      9.27 o
   4   9   0      300.14      270.61     18.82 o
   5   9   0      326.28      365.81     18.56 o
   6   9   0      332.39      337.75     28.12 o
   7   9   0        7.09        6.60     11.52 o
   0  10   0       91.32       94.48     21.94 o
   1  10   0     1046.74     1072.68     21.55 o
   2  10   0      862.52      841.51     33.15 o
   3  10   0       11.56       10.50      3.15 o
   4  10   0       78.40       75.41      6.02 o
   5  10   0       18.03       10.10      2.92 o
   6  10   0        2.58        3.54      3.21 o
   1  11   0     1296.90     1295.77     36.03 o
   2  11   0       66.82       59.43     17.31 o
   3  11   0      163.66      150.98      7.90 o
   4  11   0       31.56       29.96      6.04 o
   5  11   0       32.07       31.66      5.80 o
   6  11   0       23.01       28.73      7.46 o
   0  12   0      276.38      302.43     14.26 o
   1  12   0        1.31       -0.98      0.93 o
   2  12   0      272.05      294.13     29.38 o
   3  12   0       19.78       22.06      3.64 o
   4  12   0      546.02      661.78     29.20 o
   5  12   0      124.27      136.54      9.39 o
   6  12   0       19.92       11.88      3.02 o
   1  13   0      313.69      320.97     14.86 o
   2  13   0      530.75      642.24     17.33 o
   3  13   0        1.48        2.83      1.69 o
   4  13   0       10.16        9.78      1.86 o
   5  13   0        0.12        1.64      1.45 o
   6  13   0       37.43       31.71      5.18 o
   0  14   0      296.69      317.06     14.62 o
   1  14   0        5.01        3.23      1.83 o
   2  14   0       53.60       58.36     17.39 o
   3  14   0      134.42      139.43     11.38 o
   4  14   0       22.33       18.49      4.07 o
   5  14   0        7.92        5.39      2.93 o
   6  14   0        9.94       11.41      2.82 o
   1  15   0       11.63        7.46      1.89 o
   2  15   0       66.35       60.75      6.92 o
   3  15   0      204.02      234.89     25.57 o
   4  15   0       40.36       42.87      8.08 o
   5  15   0        2.22        3.76      2.85 o
   6  15   0       13.77       12.66      2.83 o
   0  16   0     1761.50     3244.10    103.26 o
   1  16   0       40.07       36.45      8.33 o
   2  16   0       11.26        8.26      4.74 o
   3  16   0      180.76      184.83      6.16 o
   4  16   0      201.19      227.08     28.85 o
   5  16   0        0.02        6.78      2.31 o
   6  16   0       20.26       21.12      3.93 o
   1  17   0       67.87       69.37     12.35 o
   2  17   0      212.63      189.24      9.05 o
   3  17   0        3.61        0.04      3.93 o
   4  17   0        8.97        3.38      3.24 o
   5  17   0        2.55        4.94      2.69 o
   6  17   0       32.07       41.94      6.51 o
   0  18   0       37.67       54.94      9.87 o
   1  18   0      242.04      247.26     32.38 o
   2  18   0        9.59        4.87      1.00 o
   3  18   0      570.28      683.13     35.34 o
   4  18   0       34.03       35.78      4.77 o
   5  18   0        4.50       11.70      3.42 o
   1  19   0        7.95        6.97      2.48 o
   2  19   0       59.50       51.34      5.21 o
   3  19   0      167.51      115.76     24.42 o
   4  19   0        9.72       11.67      2.88 o
   5  19   0       26.43       18.96      4.33 o
   0  20   0       96.89      115.81     18.01 o
   1  20   0        4.21        5.03      1.08 o
   2  20   0      219.08      205.72     13.58 o
   3  20   0       32.78       21.08     11.35 o
   4  20   0        0.73        3.44      4.21 o
   5  20   0        0.11        6.18      2.02 o
   1  21   0       11.49       11.76      5.10 o
   2  21   0        7.11        4.42      1.29 o
   3  21   0      142.50      135.19      9.12 o
   4  21   0       45.07       37.89      8.96 o
   5  21   0        4.30        3.28      1.69 o
   0  22   0       22.16       26.01      8.39 o
   1  22   0      136.61      163.26     19.98 o
   2  22   0       26.15       20.25      7.57 o
   3  22   0       19.80        5.99      5.76 o
   4  22   0       23.16       21.18      5.01 o
   5  22   0       25.14       33.24      5.70 o
   1  23   0       58.75       59.63     11.95 o
   2  23   0      141.23      139.64     22.66 o
   3  23   0      375.08      416.82     25.58 o
   4  23   0       26.61       27.26      4.82 o
   0  24   0       52.63       71.52     14.98 o
   1  24   0       43.44       55.32     12.72 o
   2  24   0       35.29       26.01      9.43 o
   3  24   0        7.29        0.48      2.00 o
   4  24   0        2.23        3.52      2.60 o
   1  25   0        0.04        3.23      1.33 o
   2  25   0       36.06       35.50      5.96 o
   3  25   0       68.19       78.46      8.38 o
   4  25   0       34.24       27.60      5.46 o
   0  26   0        3.51        6.20      2.67 o
   1  26   0        3.97        3.90      1.08 o
   2  26   0        6.93        4.01      3.61 o
   3  26   0       46.45       44.06     13.65 o
   1  27   0       62.74       64.83     14.00 o
   2  27   0        2.04        2.24      1.06 o
   3  27   0       25.22       20.33      4.61 o
   0  28   0        3.60        7.05      2.49 o
   1  28   0        8.96        6.02      1.57 o
   2  28   0      156.78      162.52     30.29 o
   3  28   0        4.60       10.35      3.52 o
   1  29   0       13.45        9.09      2.09 o
   2  29   0      388.06      421.78     44.38 o
   0  30   0       20.78       14.82      4.06 o
   1  30   0        0.76        1.40      1.46 o
  -7   0   1        0.32        2.43      2.61 o
  -5   0   1        5.59        2.52      0.94 o
  -3   0   1     3356.91     3731.57     54.95 o
  -1   0   1     1467.97     1275.45      5.14 o
   1   0   1      981.29      936.74      5.45 o
   3   0   1       63.73       67.14      7.32 o
   5   0   1      698.53      733.89     11.50 o
  -7   1   1       13.70       15.42      7.18 o
  -6   1   1        7.53        5.06      2.47 o
  -5   1   1      117.18      130.53     12.08 o
  -4   1   1      539.82      533.06     36.72 o
  -3   1   1      813.28      895.76      5.71 o
  -2   1   1       32.34       30.73      3.83 o
  -1   1   1     1577.75     1375.93      5.19 o
   0   1   1       55.18       48.32      2.99 o
   1   1   1      915.96      850.39      6.09 o
   2   1   1      305.63      307.29      5.53 o
   3   1   1      532.54      520.04     11.21 o
   4   1   1        3.10        1.79      0.93 o
   5   1   1       70.32       75.46      6.90 o
   6   1   1      106.38      152.81     26.89 o
  -7   2   1       10.35       17.68     11.40 o
  -6   2   1        7.76        8.05      8.39 o
  -5   2   1       85.42       85.25      6.70 o
  -4   2   1     1052.32     1161.11     62.00 o
  -3   2   1      162.25      165.34     11.92 o
  -2   2   1      268.89      204.36      6.57 o
  -1   2   1      610.39      540.67      2.97 o
   0   2   1      575.63      531.87      5.30 o
   1   2   1     1857.15     1727.43     10.94 o
   2   2   1        0.06        1.21      0.61 o
   3   2   1       58.31       54.35      4.28 o
   4   2   1       37.38       33.80      3.78 o
   5   2   1        0.06        2.30      1.34 o
   6   2   1      505.14      534.72     30.52 o
  -7   3   1       42.19       43.00     19.17 o
  -6   3   1       42.39       48.13      6.86 o
  -5   3   1        1.42        3.89      1.68 o
  -4   3   1        4.88       11.15      2.89 o
  -3   3   1        5.93       11.76      2.79 o
  -2   3   1      591.08      547.92      7.32 o
  -1   3   1      371.53      328.72      3.22 o
   0   3   1     1607.33     1489.91      9.47 o
   1   3   1     8009.19     8175.97     67.67 o
   2   3   1      564.91      591.20     15.08 o
   3   3   1      236.33      224.31     11.27 o
   4   3   1        6.25        4.82      2.64 o
   5   3   1        5.19        4.03      2.05 o
   6   3   1       23.98       31.87      8.94 o
  -7   4   1        2.09        5.07      3.89 o
  -6   4   1        0.15        1.60      0.83 o
  -5   4   1      615.55      701.21     48.08 o
  -4   4   1        0.27        1.00      2.04 o
  -3   4   1      322.47      311.85     10.98 o
  -2   4   1      306.01      255.08      4.93 o
  -1   4   1      881.03      846.15      8.61 o
   0   4   1     2201.58     2207.32     21.55 o
   1   4   1    29797.99    28875.16   6248.25 o
   2   4   1      450.40      456.18     16.79 o
   3   4   1        0.48        3.37      1.06 o
   4   4   1       11.65        7.05      1.30 o
   5   4   1        5.04        7.43      1.76 o
   6   4   1        9.92        7.41      1.63 o
  -7   5   1       25.94       23.78      9.94 o
  -6   5   1        1.46       -0.18      0.96 o
  -5   5   1       15.33       18.99      6.76 o
  -4   5   1      146.00      185.04     11.28 o
  -3   5   1       24.49       15.83      2.78 o
  -2   5   1       49.19       47.08      3.55 o
  -1   5   1      785.58      710.73      7.13 o
   0   5   1     1970.20     2012.32     25.46 o
   1   5   1     3358.49     3429.64     46.98 o
   2   5   1      126.37      147.82      5.97 o
   3   5   1       26.24       27.14      2.94 o
   4   5   1       85.03       84.06      6.33 o
   5   5   1      249.46      263.71      7.59 o
   6   5   1      242.93      268.63     22.68 o
  -7   6   1        1.83        6.77      2.41 o
  -6   6   1       65.48       55.19      7.99 o
  -5   6   1      401.69      429.37     18.30 o
  -4   6   1       12.74       16.59      2.95 o
  -3   6   1      347.65      340.92     13.13 o
  -2   6   1      134.67      115.71      3.69 o
  -1   6   1     1252.75     1210.03     16.90 o
   0   6   1    13144.10    14044.98   1752.50 o
   1   6   1      102.37      105.46      5.30 o
   2   6   1      407.53      450.87     23.87 o
   3   6   1      484.64      492.25     15.27 o
   4   6   1       26.45       19.48      3.93 o
   5   6   1       13.17       13.61      2.76 o
   6   6   1        2.51        5.09      3.60 o
  -7   7   1        9.05        7.56      2.99 o
  -6   7   1       32.02       25.09      5.29 o
  -5   7   1       62.65       69.05      7.96 o
  -4   7   1      235.04      256.26     16.85 o
  -3   7   1      111.74      109.64      7.98 o
  -2   7   1      604.76      553.76     16.15 o
  -1   7   1       21.96       19.67      5.01 o
   0   7   1    13700.00    14532.89   2223.73 o
   1   7   1      254.80      235.11      4.87 o
   2   7   1      936.35     1131.71     24.69 o
   3   7   1        3.58        3.61      1.04 o
   4   7   1       18.37       14.36      2.74 o
   5   7   1      216.53      208.39     15.24 o
   6   7   1        0.00        1.59      1.90 o
  -7   8   1       88.86       86.25      8.80 o
  -6   8   1      217.63      210.04     14.21 o
  -5   8   1       62.08       57.71      8.65 o
  -4   8   1       16.51       14.01      2.18 o
  -3   8   1      124.90      117.11      9.62 o
  -2   8   1      454.89      428.52     17.31 o
  -1   8   1       29.09       33.48      5.66 o
   0   8   1     1871.61     2023.46     44.29 o
   1   8   1       12.46        8.65      2.58 o
   2   8   1       70.32       87.38      6.58 o
   3   8   1       79.47       94.77      5.89 o
   4   8   1      143.18      152.59      9.79 o
   5   8   1       10.43        7.97      1.98 o
   6   8   1      178.42      209.67     37.80 o
  -7   9   1       21.93       24.71      5.37 o
  -6   9   1      157.77      174.86     24.84 o
  -5   9   1      359.84      450.04     21.05 o
  -4   9   1      445.45      455.68     15.91 o
  -3   9   1      383.41      370.40     14.00 o
  -2   9   1      278.42      266.35      5.07 o
  -1   9   1        9.25        4.25      1.65 o
   0   9   1       27.69       32.17      3.96 o
   1   9   1      326.60      340.81     19.00 o
   2   9   1      146.54      146.91     10.95 o
   3   9   1      221.83      277.56     11.56 o
   4   9   1        0.74        1.93      2.32 o
   5   9   1      204.09      210.85     22.55 o
   6   9   1        2.64       14.80      3.68 o
  -7  10   1       11.03        7.53      3.92 o
  -6  10   1        6.71        5.73      4.27 o
  -5  10   1        1.97        4.99      2.79 o
  -4  10   1      512.50      579.07     20.88 o
  -3  10   1        0.56        1.42      1.64 o
  -2  10   1        1.17        1.30      0.91 o
  -1  10   1      244.46      214.13     21.51 o
   0  10   1      557.03      595.28     13.98 o
   1  10   1       55.14       51.75      5.05 o
   2  10   1      163.48      189.57     13.91 o
   3  10   1        0.41        1.87      2.60 o
   4  10   1        7.93        8.07      5.38 o
   5  10   1       18.21       12.55      2.99 o
   6  10   1       29.28       28.43      6.39 o
  -7  11   1        3.08        3.63      1.45 o
  -6  11   1      189.93      215.41     19.14 o
  -5  11   1      230.24      243.06     13.19 o
  -4  11   1       29.49       15.59      2.81 o
  -3  11   1      469.66      449.95     12.85 o
  -1  11   1       23.02       26.66      6.73 o
   0  11   1        5.39        2.77      0.84 o
   1  11   1        6.77        9.88      1.24 o
   2  11   1       27.66       24.89      3.65 o
   3  11   1       31.48       37.65      5.17 o
   4  11   1      248.33      282.51     17.72 o
   5  11   1       99.43      122.49      8.24 o
   6  11   1        0.01        7.11      1.71 o
  -7  12   1        0.03        0.90      1.56 o
  -6  12   1       12.34       10.58      2.27 o
  -5  12   1      648.83      673.47     15.32 o
  -4  12   1       70.52       46.78      6.03 o
  -3  12   1     1050.95     1110.11     46.87 o
  -2  12   1     1176.53     1168.28     26.84 o
  -1  12   1       84.49      108.20     10.68 o
   0  12   1       12.30       14.78      1.85 o
   1  12   1     1012.79     1224.31     11.68 o
   2  12   1       39.10       40.65      5.43 o
   3  12   1       17.86       15.45      2.73 o
   4  12   1       30.09       20.19      3.15 o
   5  12   1        9.74        8.53      2.22 o
   6  12   1        0.60        2.96      2.49 o
  -7  13   1       31.69       41.44      7.36 o
  -6  13   1       24.41       11.03      3.87 o
  -5  13   1      475.78      560.65     42.82 o
  -4  13   1      240.20      247.48      7.52 o
  -3  13   1      113.19      125.56      7.28 o
  -2  13   1      268.99      248.21     16.22 o
  -1  13   1        2.55        4.33      1.27 o
   0  13   1      548.38      592.50     16.00 o
   1  13   1      829.86      894.34     18.54 o
   2  13   1       10.58        7.94      2.71 o
   3  13   1       79.55       67.84      6.52 o
   4  13   1        8.13        7.22      2.80 o
   5  13   1      129.38      124.62     10.03 o
   6  13   1        8.90        7.61      2.06 o
  -6  14   1       42.98       37.50      4.05 o
  -5  14   1       24.64       13.46      4.31 o
  -4  14   1        0.00        0.98      1.31 o
  -3  14   1        2.93        2.23      1.61 o
  -2  14   1      351.17      322.33     22.10 o
  -1  14   1      144.30      131.58     18.60 o
   0  14   1       52.36       42.53      8.04 o
   1  14   1        0.54       -0.34      1.11 o
   2  14   1       31.47       34.79      4.77 o
   3  14   1       16.54       13.53      2.54 o
   4  14   1       61.42       60.38      6.53 o
   5  14   1        0.16        3.95      1.48 o
   6  14   1       11.11       14.74      4.38 o
  -6  15   1       56.40       48.48      6.78 o
  -5  15   1      153.79      140.03     15.82 o
  -4  15   1      299.46      332.32      7.36 o
  -3  15   1       43.41       36.57      5.88 o
  -2  15   1      764.78      721.37     43.52 o
  -1  15   1      304.86      328.82     21.92 o
   0  15   1      400.70      384.26     17.07 o
   1  15   1       23.43       25.98      3.12 o
   2  15   1        3.71        3.00      1.56 o
   3  15   1      141.56      134.61      9.99 o
   4  15   1        4.54        6.38      2.44 o
   5  15   1       33.90       28.99      4.09 o
  -6  16   1       69.90       88.84      8.44 o
  -5  16   1       96.32      101.75     11.41 o
  -4  16   1       22.45        7.62      5.23 o
  -3  16   1        0.19        1.13      1.13 o
  -2  16   1      257.13      216.69     21.78 o
  -1  16   1       93.30       79.10     38.55 o
   0  16   1        5.02        1.43      1.58 o
   1  16   1      161.97      154.83      8.67 o
   2  16   1       14.67       11.69      2.96 o
   3  16   1       96.73       94.01      9.73 o
   4  16   1        2.31        1.79      1.85 o
   5  16   1       71.78       76.65      8.28 o
  -6  17   1       30.81       29.41     12.35 o
  -5  17   1        0.01        0.30      2.04 o
  -4  17   1        3.48        0.64      1.34 o
  -3  17   1      138.49      172.88     17.78 o
  -2  17   1       52.25       32.58      5.02 o
  -1  17   1      803.82      976.10     48.66 o
   0  17   1      389.04      395.02     23.13 o
   1  17   1       28.22       19.59      5.96 o
   2  17   1       27.60       21.61      4.45 o
   3  17   1       18.10        6.93      3.22 o
   4  17   1       37.38       35.74      9.20 o
   5  17   1        2.86        4.84      2.35 o
  -6  18   1        9.84        4.68      3.66 o
  -5  18   1       13.31        7.33      2.38 o
  -4  18   1       44.91       54.19      5.32 o
  -3  18   1       60.42       58.22      4.91 o
  -2  18   1      109.99      112.40      7.84 o
  -1  18   1      215.31      241.49     43.51 o
   0  18   1      132.63      138.24     14.27 o
   1  18   1       16.55       12.52      7.64 o
   2  18   1       26.81       23.13      4.60 o
   3  18   1       40.95       27.86      5.88 o
   4  18   1      290.50      392.75     36.80 o
   5  18   1       15.73       23.79      4.64 o
  -6  19   1      142.66      174.81     12.07 o
  -5  19   1        1.34        0.19      0.89 o
  -4  19   1        2.40        1.40      1.56 o
  -3  19   1        2.50        6.96      2.86 o
  -2  19   1       42.46       33.42      6.29 o
  -1  19   1        6.53        7.12      2.27 o
   0  19   1        7.74        5.15      2.88 o
   1  19   1       35.44       31.14      4.34 o
   2  19   1        0.94       -1.38      1.87 o
   3  19   1      136.88      142.51     10.96 o
   4  19   1        1.42        1.99      4.23 o
   5  19   1        0.56        3.59      2.30 o
  -5  20   1       31.34       30.83      5.11 o
  -4  20   1        0.00        0.83      2.03 o
  -3  20   1        1.57        5.60      2.69 o
  -2  20   1      135.85      167.11     10.02 o
  -1  20   1       75.12       92.69     13.00 o
   0  20   1       62.25       67.08     10.56 o
   1  20   1      111.91      111.47      9.73 o
   2  20   1       90.40       91.52     10.70 o
   3  20   1      105.37      107.28     10.10 o
   4  20   1      164.32      194.49      9.26 o
   5  20   1       37.76       29.66      6.58 o
  -5  21   1       27.04       21.33      4.09 o
  -4  21   1        9.25        8.82      2.02 o
  -3  21   1      121.21      124.60      7.09 o
  -2  21   1       10.70        5.35      2.26 o
  -1  21   1       18.80       24.78      4.34 o
   0  21   1       40.99       49.61      5.14 o
   1  21   1       35.42       18.67      4.83 o
   2  21   1        4.25        7.64      3.01 o
   3  21   1        0.37       -6.36      4.24 o
   4  21   1       78.83       71.61      8.68 o
  -5  22   1        0.55        3.23      1.54 o
  -4  22   1       17.13       16.75      3.80 o
  -3  22   1       21.47       19.17      5.33 o
  -2  22   1      211.56      223.81     13.58 o
  -1  22   1        0.26        3.69      2.77 o
   0  22   1      129.40      175.12     16.74 o
   1  22   1       19.49       17.54      3.89 o
   2  22   1        2.31        4.76      3.71 o
   3  22   1       42.63       44.68      5.50 o
   4  22   1      101.80      109.50      8.39 o
  -5  23   1        7.81        2.78      2.19 o
  -4  23   1       13.89       13.74      2.64 o
  -3  23   1        8.67        3.04      2.83 o
  -2  23   1       35.18       23.48      5.52 o
  -1  23   1        0.29        1.04      1.16 o
   0  23   1        2.63        0.90      2.68 o
   1  23   1       33.43       22.27      4.75 o
   2  23   1      188.14      205.41     15.58 o
   3  23   1       39.62       42.22      5.56 o
   4  23   1       31.52       42.57      6.93 o
  -4  24   1        0.24        2.91      1.25 o
  -3  24   1       14.80       11.52      3.42 o
  -2  24   1       12.48       10.93      2.99 o
  -1  24   1      385.41      349.90     41.84 o
   0  24   1       56.06       88.67     17.72 o
   1  24   1        0.60        3.77      1.87 o
   2  24   1       13.31        8.72      3.81 o
   3  24   1       50.19       61.52      7.06 o
   4  24   1        7.80        1.04      1.95 o
  -4  25   1       10.17        6.23      2.65 o
  -3  25   1       91.36      120.20     15.55 o
  -2  25   1        0.35        2.15      1.01 o
  -1  25   1      327.46      384.37     20.65 o
   0  25   1       30.16       27.84      7.82 o
   1  25   1       21.81       25.49      6.97 o
   2  25   1        9.52        6.56      4.68 o
   3  25   1      137.11      140.50     12.44 o
  -4  26   1       12.18        9.13      1.99 o
  -3  26   1       40.00       46.15      4.35 o
  -2  26   1       29.89       17.19      8.05 o
  -1  26   1      261.42      346.02     21.58 o
   0  26   1        2.80        3.24      1.89 o
   1  26   1       11.87       10.05      2.32 o
   2  26   1        5.01        3.64      2.07 o
   3  26   1        6.16        6.52      2.48 o
  -3  27   1       25.56       22.59      3.82 o
  -2  27   1      572.44      695.59     65.23 o
  -1  27   1      168.91      180.26     14.12 o
   0  27   1      100.18      106.29     14.82 o
   1  27   1        1.61        4.64      1.67 o
   2  27   1       59.39       78.53     12.32 o
   3  27   1       41.98       44.07      6.23 o
  -3  28   1        6.55        7.23      1.92 o
  -2  28   1       52.53       66.74     25.74 o
  -1  28   1       18.12       20.52      7.42 o
   0  28   1       71.69       63.91     11.19 o
   1  28   1       20.67       14.32      3.88 o
   2  28   1        3.28        8.10      3.63 o
  -2  29   1       16.86        9.08      4.22 o
  -1  29   1       46.67       56.39     10.64 o
   0  29   1      132.49      143.28     14.25 o
   1  29   1        6.05        5.01      1.56 o
   2  29   1       20.33       24.34      6.96 o
  -2  30   1        7.05        7.07      2.85 o
  -1  30   1      127.10      119.32     18.59 o
   0  30   1       91.29       94.84     11.53 o
   1  30   1       13.96       16.00      4.69 o
  -4   0   2     2764.99     3024.50    300.49 o
  -2   0   2        0.36        0.42      0.47 o
   0   0   2      118.03       82.20      8.03 o
   2   0   2     2312.02     2442.50     65.57 o
   4   0   2       20.78       17.82      5.69 o
  -6   1   2       49.39       47.15      7.30 o
  -5   1   2       14.84       11.25      7.21 o
  -4   1   2        7.33       70.85     10.41 o
  -3   1   2      292.68      312.09      6.10 o
  -2   1   2      139.48      106.13      2.73 o
  -1   1   2      460.54      396.91      4.43 o
   0   1   2      737.97      642.02      3.79 o
   1   1   2       19.04       14.52      3.68 o
   2   1   2       23.35       25.11      2.25 o
   3   1   2      472.85      507.45      8.93 o
   4   1   2        5.01        6.79      1.88 o
   5   1   2      165.15      172.84     10.98 o
   6   1   2      114.62       99.75     14.22 o
  -6   2   2       15.61        7.84      2.15 o
  -5   2   2      387.03      457.60     18.60 o
  -4   2   2       86.11       89.50     10.37 o
  -3   2   2      209.78      194.14     16.61 o
  -2   2   2      286.09      249.74      3.96 o
  -1   2   2     2719.99     2580.53     23.74 o
   0   2   2      908.55      887.60     20.05 o
   1   2   2        0.06        0.44      1.32 o
   2   2   2      245.73      271.55     13.84 o
   3   2   2        4.76       13.78      2.06 o
   4   2   2        9.71       12.36      2.47 o
   5   2   2       88.08       97.67      9.27 o
   6   2   2        0.01        5.36      2.98 o
  -6   3   2        0.62        4.49      3.36 o
  -5   3   2        0.18        7.59      3.27 o
  -4   3   2       76.48       54.49      6.99 o
  -3   3   2     1983.88     2081.14     42.34 o
  -2   3   2     1799.58     1788.43     26.84 o
  -1   3   2      177.77      130.42      2.42 o
   0   3   2        4.26        3.17      1.23 o
   1   3   2      227.09      177.56      8.79 o
   2   3   2       91.26       96.85      4.60 o
   3   3   2      139.54      172.45     10.55 o
   4   3   2       48.02       40.55      6.85 o
   5   3   2        5.87        4.65      2.20 o
   6   3   2      101.39       89.07      9.79 o
  -6   4   2      107.92      106.04     15.92 o
  -5   4   2       75.93       62.35      8.55 o
  -4   4   2        5.01        8.67      2.99 o
  -3   4   2      223.34      243.22      6.70 o
  -2   4   2       92.62      104.72      6.11 o
  -1   4   2      274.77      228.88      3.11 o
   0   4   2     1561.28     1588.96     18.77 o
   1   4   2      392.23      421.90      8.69 o
   2   4   2        8.99        7.85      1.10 o
   3   4   2      115.49      125.18      9.93 o
   4   4   2       45.80       52.30      4.63 o
   5   4   2       85.87       89.08     11.76 o
   6   4   2       18.06       21.85      4.43 o
  -7   5   2       29.92       20.98      4.61 o
  -6   5   2       79.79       74.91      9.26 o
  -5   5   2       34.94       21.94      3.49 o
  -4   5   2      571.80      584.88     24.95 o
  -3   5   2      734.55      806.85      9.20 o
  -2   5   2      897.57      882.17      8.73 o
  -1   5   2       28.90       26.62      1.75 o
   0   5   2     1612.46     1732.72     18.29 o
   1   5   2        2.80        3.64      1.76 o
   2   5   2      206.92      192.55      8.22 o
   3   5   2       59.49       50.33      4.66 o
   4   5   2       13.01       10.99      2.06 o
   5   5   2       53.04       48.30      3.77 o
   6   5   2      242.02      188.41     25.49 o
  -7   6   2        4.90        7.93      2.12 o
  -6   6   2        1.98        6.01      2.19 o
  -5   6   2       66.42       65.07      6.84 o
  -4   6   2       87.02      115.41      7.72 o
  -3   6   2      247.82      265.70     15.52 o
  -2   6   2       71.01       56.64      4.33 o
  -1   6   2      400.89      373.56      5.50 o
   0   6   2      337.99      337.31      6.70 o
   1   6   2      575.08      633.94      5.22 o
   2   6   2      574.30      617.93     32.55 o
   3   6   2       21.81       22.61      5.53 o
   4   6   2       12.60        7.72      1.76 o
   5   6   2        1.34        2.51      0.90 o
   6   6   2       48.00       45.57      5.59 o
  -7   7   2       13.48        9.86      2.63 o
  -6   7   2       17.02        5.64      1.66 o
  -5   7   2      155.41      165.07      7.97 o
  -4   7   2      113.96       97.58      9.53 o
  -3   7   2      117.78      115.59      6.21 o
  -2   7   2     1169.70     1194.73     49.51 o
  -1   7   2      687.25      633.04     20.22 o
   0   7   2      104.18      106.04      4.08 o
   1   7   2     2001.60     2210.43     32.11 o
   2   7   2     2184.82     2648.83     68.41 o
   3   7   2        0.00        4.34      1.56 o
   4   7   2        2.12        3.46      2.04 o
   5   7   2       38.17       35.54      3.37 o
   6   7   2        7.09        5.93      1.48 o
  -7   8   2        3.34        7.43      3.36 o
  -6   8   2        5.76        0.43      1.03 o
  -5   8   2        0.40        3.96      1.48 o
  -4   8   2       84.32       71.78      9.52 o
  -3   8   2      193.72      199.45     10.09 o
  -2   8   2     2265.04     1789.59     17.60 o
  -1   8   2      823.30      895.18     13.28 o
   0   8   2      476.62      456.68      8.83 o
   1   8   2      790.91      860.63      9.16 o
   2   8   2      532.99      516.92     12.33 o
   3   8   2        0.56        1.17      1.18 o
   4   8   2       22.84       16.33      3.18 o
   5   8   2        0.80        3.84      0.99 o
   6   8   2        0.79        3.76      1.18 o
  -7   9   2        8.37        3.95      1.93 o
  -6   9   2      109.19      123.32      7.95 o
  -5   9   2       10.73       12.99     10.11 o
  -4   9   2       82.18       68.70      7.19 o
  -3   9   2       40.47       40.62      3.20 o
  -2   9   2     2776.69     3061.78     24.92 o
  -1   9   2       51.58       54.02      4.76 o
   0   9   2        8.04        5.17      1.53 o
   1   9   2     3237.59     3541.17     21.14 o
   2   9   2     2049.20     2506.54     45.98 o
   3   9   2        4.16        1.69      0.93 o
   4   9   2       69.08       57.96      6.08 o
   5   9   2        2.12        4.56      1.11 o
  -7  10   2        2.27        3.26      1.26 o
  -6  10   2        4.56        5.44      1.64 o
  -5  10   2       49.80       56.10     13.52 o
  -4  10   2       24.10       10.52      6.33 o
  -3  10   2      191.43      214.72     10.07 o
  -2  10   2       97.60       96.39      3.47 o
  -1  10   2      359.71      373.01     14.27 o
   0  10   2      186.43      204.26      5.11 o
   1  10   2     3999.15     4318.07     93.91 o
   2  10   2       11.15        7.14      2.67 o
   3  10   2       18.24       17.07      2.58 o
   4  10   2        2.33        4.62      3.96 o
   5  10   2       41.42       31.84      4.87 o
  -7  11   2       18.94       13.76      5.24 o
  -6  11   2        5.79        2.37      1.60 o
  -5  11   2      151.08      175.88     12.62 o
  -4  11   2       77.98       70.44      4.58 o
  -3  11   2       42.93       41.89      3.51 o
  -2  11   2       85.25       75.41      5.88 o
  -1  11   2      761.19      816.80      7.52 o
   0  11   2      391.31      371.85      8.30 o
   1  11   2     4621.56     4963.36    371.38 o
   2  11   2      179.66      183.77     11.08 o
   3  11   2        5.80       12.15      3.02 o
   4  11   2      215.37      221.65     11.60 o
   5  11   2       14.91       11.75      3.04 o
  -7  12   2       82.46       83.55      7.20 o
  -6  12   2      309.86      366.43     19.52 o
  -5  12   2      640.07      765.17     38.53 o
  -4  12   2      139.31      147.26      7.31 o
  -3  12   2       64.79       54.00      4.98 o
  -2  12   2      135.17      126.22      8.38 o
  -1  12   2      462.77      469.30     17.42 o
   0  12   2       34.91       33.67      3.65 o
   1  12   2     1018.33     1119.45     68.72 o
   2  12   2       23.07       20.43      4.10 o
   3  12   2       12.78       17.12      3.67 o
   4  12   2      155.73      142.40     17.20 o
   5  12   2       42.05       37.92      7.94 o
  -7  13   2       24.21        7.66      3.65 o
  -6  13   2      113.55      106.20      8.43 o
  -5  13   2        0.73        1.03      2.86 o
  -4  13   2      166.61      163.34      5.51 o
  -3  13   2       40.81       28.13      5.82 o
  -2  13   2       95.32      110.02      6.98 o
  -1  13   2       49.87       36.83      4.29 o
   0  13   2      510.59      515.46     16.68 o
   1  13   2       29.35       19.69      6.13 o
   2  13   2        5.14        4.02      2.30 o
   3  13   2      104.49      114.88     11.08 o
   4  13   2        2.74        4.03      1.85 o
   5  13   2       28.03       22.08      6.70 o
  -7  14   2       36.92       42.47      4.99 o
  -6  14   2      174.92      185.23     10.19 o
  -5  14   2       75.12       68.59      8.82 o
  -4  14   2       29.21       13.24      5.23 o
  -3  14   2      293.35      308.69     12.87 o
  -2  14   2      185.40      186.58     15.72 o
  -1  14   2      462.54      509.88     11.59 o
   0  14   2      327.68      339.68     16.24 o
   1  14   2      191.50      179.06      9.01 o
   2  14   2       43.13       34.98     10.79 o
   3  14   2        1.89        4.57      1.87 o
   4  14   2       29.50       20.96      5.87 o
   5  14   2        3.78        3.78      1.53 o
  -7  15   2       57.53       57.80      6.28 o
  -6  15   2       38.98       26.91      7.64 o
  -5  15   2      561.89      679.10     30.42 o
  -4  15   2      439.68      485.54     27.49 o
  -3  15   2        0.83        0.88      1.51 o
  -2  15   2       18.22       14.34      2.17 o
  -1  15   2      167.44      169.87     10.31 o
   0  15   2       36.05       22.75      3.77 o
   1  15   2       98.05      108.22      9.17 o
   2  15   2       70.96       74.34      8.57 o
   3  15   2        0.34        0.89      1.48 o
   4  15   2       11.71        6.54      2.21 o
   5  15   2      208.29      231.41     21.27 o
  -6  16   2        0.17        3.96      1.80 o
  -5  16   2        1.71        0.23      1.10 o
  -4  16   2      950.67     1152.95     13.69 o
  -3  16   2       81.57       68.17      7.27 o
  -2  16   2        1.36        2.85      1.75 o
  -1  16   2       27.93       21.60      3.69 o
   0  16   2       92.39       92.38      7.19 o
   1  16   2       11.13       12.54      3.80 o
   2  16   2        2.97        7.31      5.01 o
   3  16   2       14.62       15.77      3.09 o
   4  16   2       46.38       39.34      4.21 o
   5  16   2        0.61        5.60      3.70 o
  -6  17   2        5.55        4.48      3.21 o
  -5  17   2       97.92       87.92      9.83 o
  -4  17   2      306.17      303.89     11.53 o
  -3  17   2      111.03      137.36     10.57 o
  -2  17   2       16.15       14.34      3.89 o
  -1  17   2      385.20      372.18     32.68 o
   0  17   2       10.84        7.64      2.58 o
   1  17   2       12.46       11.03      2.16 o
   2  17   2        1.89        4.74      3.51 o
   3  17   2       44.18       40.40      6.16 o
   4  17   2       40.96       51.48      5.52 o
   5  17   2       32.77       38.78      5.61 o
  -6  18   2       28.14       29.04      4.18 o
  -5  18   2      327.52      363.01     26.67 o
  -4  18   2       26.51       15.69      8.40 o
  -3  18   2       40.14       37.11      5.14 o
  -2  18   2        3.02        3.28      0.99 o
  -1  18   2      233.48      238.45     10.06 o
   0  18   2       10.87        6.31      1.24 o
   1  18   2        0.57        1.59      2.59 o
   2  18   2        1.28       -0.50      6.27 o
   3  18   2       25.77       12.39      4.27 o
   4  18   2        4.85        7.18      2.91 o
  -6  19   2       15.03        7.70      2.73 o
  -5  19   2       80.76       79.48     24.17 o
  -4  19   2      268.34      315.39     17.98 o
  -3  19   2      166.58      201.83      5.36 o
  -2  19   2        0.14        0.71      0.83 o
  -1  19   2      282.35      303.22     31.24 o
   0  19   2       93.64      100.75      7.59 o
   1  19   2       93.84       80.92      8.30 o
   2  19   2      105.39       95.27     11.16 o
   3  19   2      150.76      147.69     14.32 o
   4  19   2        8.35       10.82      2.88 o
  -6  20   2       59.60       54.83     13.60 o
  -5  20   2       44.64       38.71     11.87 o
  -4  20   2       67.89       64.48      7.49 o
  -3  20   2        0.99        2.63      1.46 o
  -2  20   2      121.85      121.25     15.56 o
  -1  20   2       59.21       70.19      7.92 o
   0  20   2        1.59       -2.35      1.57 o
   1  20   2       28.58       21.73      3.97 o
   2  20   2       33.76       28.58      6.19 o
   3  20   2       46.37       42.25      4.30 o
   4  20   2        5.36       10.20      2.77 o
  -5  21   2        5.21        1.99      2.68 o
  -4  21   2       15.16       15.50      4.69 o
  -3  21   2        4.49        2.56      2.37 o
  -1  21   2        6.75        7.13      1.73 o
   0  21   2     1585.84     1664.60     21.02 o
   1  21   2        0.64        1.98      2.05 o
   2  21   2       68.66       66.17      9.14 o
   3  21   2        0.16       -0.46      2.01 o
   4  21   2        6.67        5.43      2.15 o
  -5  22   2       30.30       19.75      9.23 o
  -4  22   2        9.98        7.34      1.87 o
  -3  22   2       18.75       14.81      3.11 o
  -2  22   2      124.93      106.98     15.16 o
  -1  22   2       57.33       61.13      7.23 o
   0  22   2      162.36       87.01     29.67 o
   1  22   2        3.41        4.86      1.28 o
   2  22   2        0.03        4.70      6.07 o
   3  22   2       44.26       31.05      6.78 o
   4  22   2        3.94       12.03      5.43 o
  -5  23   2        1.60        1.20      1.51 o
  -4  23   2        0.00        2.54      1.39 o
  -3  23   2        0.43        2.09      2.79 o
  -2  23   2       31.80       15.31      7.55 o
  -1  23   2       87.68       78.55     26.70 o
   0  23   2      106.88      100.70     10.87 o
   1  23   2        0.02        3.72      1.29 o
   2  23   2        3.28        1.06      1.66 o
   3  23   2       13.73       13.25      4.38 o
  -5  24   2        3.84        2.92      1.83 o
  -4  24   2        4.82        3.81      4.29 o
  -3  24   2       25.93       36.11      3.88 o
  -2  24   2      238.06      250.81     49.48 o
  -1  24   2      775.17      870.82    150.02 o
   0  24   2      141.63      148.11     13.06 o
   1  24   2       87.37       78.03      8.69 o
   2  24   2       30.69       21.54     12.40 o
   3  24   2       20.49       20.77      5.21 o
  -4  25   2       27.96       35.67      5.97 o
  -3  25   2       15.34       17.08      5.40 o
  -2  25   2      277.38      278.04     42.80 o
  -1  25   2        2.11        2.72      7.20 o
   0  25   2        8.67        7.95      1.80 o
   1  25   2       38.20       29.61      8.23 o
   2  25   2       14.36       18.97      5.16 o
   3  25   2        7.83        6.75      2.98 o
  -4  26   2       24.53       19.94      6.84 o
  -3  26   2        0.35        4.89      1.78 o
  -2  26   2       10.87        3.78      2.53 o
  -1  26   2       57.59       81.21      7.11 o
   0  26   2       27.18       26.72      4.22 o
   1  26   2       15.76        8.54      2.37 o
   2  26   2       13.13       15.89      3.98 o
  -4  27   2       38.17       52.02     12.72 o
  -3  27   2        3.06        4.34      1.69 o
  -2  27   2        7.16        5.46      3.96 o
  -1  27   2      147.17      181.80     12.23 o
   0  27   2        0.34        3.82      1.11 o
   1  27   2       96.88      105.27     16.24 o
   2  27   2        1.60        3.87      8.82 o
  -3  28   2       18.44       14.98      5.86 o
  -2  28   2        3.26        8.67      2.50 o
  -1  28   2       79.96       83.46      8.77 o
   0  28   2        8.82        8.66      1.91 o
   1  28   2        0.00        3.10      3.51 o
  -2  29   2        0.71        6.97      1.95 o
  -1  29   2        1.93        0.86      1.18 o
   0  29   2        0.06        0.03      2.13 o
   1  29   2        4.72        2.97      3.29 o
  -1  30   2       34.26       31.00      5.81 o
  -5   0   3      721.76      730.19     46.15 o
  -3   0   3        0.74        4.87      4.43 o
  -1   0   3     2509.49     2669.17     29.05 o
   1   0   3      405.89      428.37     10.30 o
   3   0   3       10.59       11.50      2.70 o
   5   0   3       24.50        9.30      3.36 o
  -5   1   3        0.29        9.53      9.18 o
  -4   1   3       57.74       76.56     10.24 o
  -3   1   3       16.16        5.92      1.33 o
  -2   1   3      231.75      240.80      5.66 o
  -1   1   3      132.53      115.87      5.34 o
   0   1   3      170.99      163.30      9.49 o
   1   1   3       10.70       10.87      1.82 o
   2   1   3      111.17      123.20      5.93 o
   3   1   3       26.11       18.04      2.18 o
   4   1   3        7.38        6.05      1.41 o
   5   1   3        0.20        4.78      1.17 o
  -7   2   3        0.15        0.08      0.42 o
  -6   2   3       98.38      101.44     15.10 o
  -5   2   3        0.21        3.84      4.44 o
  -4   2   3      736.60      743.33     28.94 o
  -3   2   3       59.49       56.21      8.19 o
  -2   2   3     1323.14     1459.80     16.14 o
  -1   2   3      225.79      212.06      4.13 o
   0   2   3      996.70      989.42     15.83 o
   1   2   3      201.21      200.89     10.76 o
   2   2   3      508.20      539.40     28.56 o
   3   2   3      101.58      100.73      7.41 o
   4   2   3       33.25       31.83      4.39 o
   5   2   3       16.14        8.65      1.62 o
  -8   3   3        2.67        7.53      4.76 o
  -7   3   3      133.90      101.64      8.55 o
  -6   3   3       12.14        9.91      2.62 o
  -5   3   3        0.09        2.89      1.56 o
  -4   3   3        5.22        9.04      2.82 o
  -3   3   3      771.26      866.25      7.40 o
  -2   3   3        0.08        3.05      1.79 o
  -1   3   3      613.24      671.05      9.03 o
   0   3   3      134.68      126.12      6.94 o
   1   3   3        0.04        0.89      1.03 o
   2   3   3      210.84      238.91     14.21 o
   3   3   3      227.77      236.68     20.20 o
   4   3   3        9.79       10.53      1.95 o
   5   3   3       14.51        8.63      2.68 o
  -8   4   3        3.52        2.73      3.51 o
  -7   4   3        2.11        6.24      2.38 o
  -5   4   3       28.61       16.60      5.37 o
  -4   4   3        4.59        5.43      0.85 o
  -3   4   3      607.80      729.82     16.05 o
  -2   4   3      146.88      137.60      4.69 o
  -1   4   3     4158.68     4457.59     77.77 o
   0   4   3       40.16       46.86      5.37 o
   1   4   3       17.51       15.08      5.64 o
   2   4   3       41.50       36.93      5.61 o
   3   4   3       15.37       20.93      2.99 o
   4   4   3       70.82       65.20      6.45 o
   5   4   3        2.80        5.35      2.44 o
  -8   5   3        4.58       11.76      6.97 o
  -7   5   3      215.01      244.17     20.08 o
  -5   5   3       84.16       90.37      9.97 o
  -4   5   3       84.27       95.54      7.42 o
  -3   5   3      541.14      607.56     10.47 o
  -2   5   3      259.67      285.14      7.96 o
  -1   5   3      798.50      908.82      8.39 o
   0   5   3      323.61      315.06      7.46 o
   1   5   3       31.86       45.51      5.80 o
   2   5   3      547.75      669.29     27.39 o
   3   5   3      327.03      392.02      7.61 o
   4   5   3        5.16        2.78      1.00 o
   5   5   3       12.03        7.24      1.32 o
  -7   6   3       88.64      101.27      7.72 o
  -6   6   3       83.23       84.34     11.07 o
  -5   6   3       60.44       67.84      7.98 o
  -4   6   3      509.93      584.35     11.01 o
  -3   6   3       13.10        5.95      1.83 o
  -2   6   3     1470.68     1667.06     17.15 o
  -1   6   3      614.26      612.19      9.54 o
   0   6   3      755.19      720.20     13.32 o
   1   6   3       22.20       22.95      3.31 o
   2   6   3        0.33        3.20      1.36 o
   3   6   3        5.17        2.50      0.81 o
   4   6   3       42.06       35.46      4.07 o
   5   6   3        3.73        4.00      3.51 o
  -7   7   3       12.21        6.50      7.90 o
  -6   7   3       79.43       92.11     13.10 o
  -5   7   3       32.55       30.42     22.46 o
  -4   7   3      280.53      346.77      8.06 o
  -3   7   3      131.46      124.66      6.44 o
  -2   7   3       25.27       25.80      3.92 o
  -1   7   3        0.02        1.38      0.65 o
   0   7   3       11.29        7.01      1.83 o
   1   7   3       74.75       58.07      6.03 o
   2   7   3      209.82      204.26     13.07 o
   3   7   3        0.22        0.75      0.85 o
   4   7   3        0.89        2.21      0.96 o
   5   7   3       93.21       85.22     12.18 o
  -7   8   3       17.09       16.74      8.34 o
  -6   8   3      299.77      310.46     30.40 o
  -5   8   3      376.50      425.81     24.87 o
  -4   8   3      255.82      265.69     19.92 o
  -3   8   3      258.90      293.27      9.96 o
  -2   8   3      227.35      243.15     11.23 o
  -1   8   3       63.32       60.14      4.26 o
   0   8   3      160.52      155.26      6.75 o
   1   8   3      976.85     1003.12     45.76 o
   2   8   3      347.72      351.54     13.08 o
   3   8   3       48.04       46.06      4.81 o
   4   8   3       38.92       36.23      5.05 o
   5   8   3       43.40       43.22      5.26 o
  -7   9   3       55.39       47.86      4.47 o
  -6   9   3       21.26       13.24      5.48 o
  -5   9   3      599.49      697.54     29.90 o
  -4   9   3       52.33       48.96      4.63 o
  -3   9   3      317.64      377.84      7.84 o
  -2   9   3      146.19      130.49      5.60 o
  -1   9   3      301.48      304.05      5.26 o
   0   9   3       39.43       35.74      3.49 o
   1   9   3      321.13      330.10     10.98 o
   2   9   3       21.20       20.17      2.64 o
   3   9   3        1.03        2.02      1.28 o
   4   9   3        0.53        4.37      3.46 o
   5   9   3       39.85       32.17      3.86 o
  -7  10   3        9.77        7.87      4.29 o
  -6  10   3       78.51       62.58      9.33 o
  -5  10   3      156.17      174.27     19.36 o
  -4  10   3       41.54       32.72      4.01 o
  -3  10   3      477.94      523.09     10.95 o
  -2  10   3      901.82     1010.01     37.70 o
  -1  10   3       68.87       70.90      5.64 o
   0  10   3        0.13        1.06      0.93 o
   1  10   3       14.74        9.90      1.69 o
   2  10   3        5.88        4.51      2.07 o
   3  10   3       18.96       18.63      3.13 o
   4  10   3       26.12       21.67      3.03 o
   5  10   3        5.85        5.22      1.78 o
  -7  11   3       81.28       72.57      7.35 o
  -6  11   3       93.18      103.11     14.23 o
  -5  11   3       39.43       36.30      6.31 o
  -4  11   3       82.37       73.09      5.39 o
  -3  11   3        3.68        3.96      3.77 o
  -2  11   3       20.96       20.50      2.31 o
  -1  11   3       94.38       97.63      6.02 o
   0  11   3      874.68     1002.98     14.88 o
   1  11   3        5.10        5.71      2.22 o
   2  11   3      468.34      516.21     18.08 o
   3  11   3       65.36       72.10      7.26 o
   4  11   3        4.66        1.51      0.86 o
   5  11   3        0.55        1.06      3.88 o
  -7  12   3      137.90      139.68     13.55 o
  -6  12   3       88.59       96.90     21.36 o
  -5  12   3        0.02        2.22      4.36 o
  -4  12   3        0.86        2.18      1.28 o
  -3  12   3        4.20        6.02      1.77 o
  -2  12   3       34.79       28.89      2.34 o
  -1  12   3       20.03       16.79      2.07 o
   0  12   3      140.38      152.28      9.46 o
   1  12   3      370.56      387.68     12.73 o
   2  12   3        6.43        6.35      2.45 o
   3  12   3      374.48      421.70     19.53 o
   4  12   3       12.82       11.73      2.53 o
  -7  13   3      107.32      113.46     11.31 o
  -6  13   3      125.68       64.89     40.20 o
  -5  13   3       20.50       19.24      4.10 o
  -4  13   3      150.50      148.02      5.45 o
  -3  13   3       46.72       42.98      5.06 o
  -2  13   3        4.14        1.21      1.84 o
  -1  13   3      255.98      222.40     11.81 o
   0  13   3      263.97      255.22     36.81 o
   1  13   3       72.74       84.22     17.92 o
   2  13   3      326.49      333.92     10.67 o
   3  13   3        0.33        0.28      1.31 o
   4  13   3       11.29       16.45      4.06 o
  -7  14   3        1.69       -0.67      1.92 o
  -6  14   3      228.63      263.07     24.07 o
  -5  14   3       23.49       13.83      9.51 o
  -4  14   3        0.48        3.83      2.44 o
  -3  14   3      156.12      165.08      8.61 o
  -2  14   3       23.45       24.01      2.71 o
  -1  14   3       93.89       93.64      8.22 o
   0  14   3      324.20      309.20     10.54 o
   1  14   3      102.63      111.36     11.44 o
   2  14   3     1408.28     1569.45     31.56 o
   3  14   3        1.72        6.27      2.17 o
   4  14   3        6.17        3.29      1.54 o
  -7  15   3       81.85      120.66     13.35 o
  -6  15   3      402.10      547.27     46.82 o
  -5  15   3       54.63       57.95      7.21 o
  -4  15   3      442.14      521.11      8.09 o
  -3  15   3      185.37      190.16      6.26 o
  -2  15   3       16.22       12.94      1.90 o
  -1  15   3       56.45       56.19      6.81 o
   0  15   3      537.78      558.83     21.36 o
   1  15   3       76.68       68.78      6.07 o
   2  15   3     1149.14     1289.85    104.63 o
   3  15   3       53.76       53.48      6.54 o
   4  15   3      153.66      151.59     17.38 o
  -6  16   3      154.15      177.40     18.59 o
  -5  16   3       15.15        7.31      4.09 o
  -4  16   3       88.41       84.16      8.22 o
  -3  16   3       23.84       16.39      3.38 o
  -2  16   3       83.68       95.96      7.19 o
  -1  16   3      338.30      306.78     17.61 o
   0  16   3      393.91      408.71     13.17 o
   1  16   3      111.36       97.95      9.26 o
   2  16   3       92.24      114.37     25.17 o
   3  16   3      139.24      150.65     24.58 o
   4  16   3        0.02       -0.51      1.70 o
  -6  17   3        3.90        5.49      4.47 o
  -5  17   3      458.31      556.25     24.40 o
  -4  17   3        1.48       -0.42      1.06 o
  -3  17   3      124.43      128.48     10.39 o
  -2  17   3       81.58       70.37      5.39 o
  -1  17   3      486.17      466.89     29.26 o
   0  17   3        6.69        3.55      2.93 o
   1  17   3     1660.70     1640.02     23.88 o
   2  17   3        9.07        9.83      4.15 o
   3  17   3       50.01       41.58      4.84 o
   4  17   3       49.49       45.90      6.02 o
  -6  18   3       60.21       75.43     13.10 o
  -5  18   3       15.83        6.15      3.29 o
  -4  18   3      153.30      204.06     14.09 o
  -3  18   3        0.18        0.98      1.32 o
  -2  18   3      130.28      143.38      6.46 o
  -1  18   3      461.59      483.06     22.91 o
   0  18   3      134.50      135.24     13.05 o
   1  18   3        0.68       -2.40      5.68 o
   2  18   3        8.19        5.38      2.45 o
   3  18   3       22.13       26.24      4.97 o
   4  18   3       18.70       15.58      3.58 o
  -6  19   3        5.09        4.27      3.08 o
  -5  19   3      128.73      151.40      9.06 o
  -4  19   3      269.89      303.52     15.15 o
  -3  19   3      161.15      170.39     14.07 o
  -2  19   3       10.85        5.56      2.02 o
  -1  19   3       21.19        5.45      4.49 o
   0  19   3      242.79      225.85      9.75 o
   1  19   3      371.51      372.57     16.87 o
   2  19   3        1.42        2.34      1.75 o
   3  19   3        2.50        2.98      2.18 o
  -6  20   3        2.68        1.53      1.60 o
  -5  20   3        1.47        0.04      1.99 o
  -4  20   3       72.27       74.00      8.40 o
  -3  20   3      490.91      676.09     61.43 o
  -2  20   3      195.70      219.59      7.74 o
  -1  20   3      865.48      911.79     46.76 o
   0  20   3      217.28      230.83      8.84 o
   1  20   3       24.95       18.36      5.63 o
   2  20   3        3.31        1.56      2.34 o
   3  20   3        0.17       10.63      2.44 o
  -6  21   3        0.01       -0.59      2.77 o
  -5  21   3       26.11       15.93      9.37 o
  -4  21   3        0.55        1.86      1.88 o
  -3  21   3      264.42      282.25     16.68 o
  -2  21   3       59.01       57.42      5.95 o
  -1  21   3      629.73      682.21     13.01 o
   0  21   3       87.83       87.43     10.25 o
   1  21   3       41.10       36.37      6.85 o
   2  21   3       13.18       10.38      4.64 o
   3  21   3        0.80        1.34      2.40 o
  -5  22   3       53.01       78.13      8.68 o
  -4  22   3      236.70      268.44     14.36 o
  -3  22   3       92.92       90.16      9.13 o
  -2  22   3        3.66        4.83      2.36 o
  -1  22   3        0.04       -1.43      1.14 o
   0  22   3       12.80       12.47      4.50 o
   1  22   3        2.20        4.40      1.59 o
   2  22   3        6.95        7.26      4.40 o
   3  22   3       17.37       19.36      4.12 o
  -5  23   3       14.13       18.77      4.96 o
  -4  23   3      411.86      511.78     24.91 o
  -3  23   3       13.86        9.26      2.31 o
  -2  23   3       18.31       13.68      2.37 o
  -1  23   3        0.00        3.36      1.26 o
   0  23   3      112.54      112.14      9.28 o
   1  23   3        2.75        2.34      2.24 o
   2  23   3       16.13       13.52      3.50 o
  -5  24   3       31.18       21.06      7.61 o
  -4  24   3       46.37       48.43     12.16 o
  -3  24   3       61.38       67.66      5.51 o
  -2  24   3        8.92        7.71      1.71 o
  -1  24   3       34.19       34.39      3.27 o
   0  24   3       31.24       27.51      6.32 o
   1  24   3       64.96       46.62     10.35 o
   2  24   3        0.00        0.77      3.09 o
  -4  25   3        1.62        2.82      2.70 o
  -3  25   3       15.21       11.69      2.14 o
  -2  25   3        1.75       12.41      3.04 o
  -1  25   3        7.75        9.38      1.99 o
   0  25   3        1.46        2.22      1.52 o
   1  25   3      206.05      222.02     16.19 o
   2  25   3        3.41        5.97      2.91 o
  -4  26   3       19.52       17.02      5.15 o
  -3  26   3       35.62       29.96      4.15 o
  -2  26   3        0.24        4.11      1.63 o
  -1  26   3        3.98        5.23      1.60 o
   0  26   3       15.79       12.01      2.57 o
   1  26   3       20.95       14.21      9.38 o
  -3  27   3       16.87       18.38      3.19 o
  -2  27   3        7.90        4.95      2.39 o
  -1  27   3       17.55       19.43      2.89 o
   0  27   3       58.34       50.62      9.25 o
   1  27   3       31.33       26.08      5.12 o
  -3  28   3        2.60        1.88      1.43 o
  -2  28   3        2.52        8.60      1.93 o
  -1  28   3        6.07        6.72      2.41 o
   0  28   3      114.92      129.99     20.32 o
  -4   0   4      141.08      149.09     13.37 o
  -2   0   4      974.07     1086.50     21.07 o
   0   0   4     3009.08     2659.98    158.34 o
   2   0   4       13.36        9.16      5.30 o
   4   0   4       29.28       21.18      8.75 o
  -7   1   4       43.46       19.92      6.27 o
  -4   1   4        0.82       10.68      3.88 o
  -3   1   4       97.79       99.29      5.10 o
  -2   1   4       85.70      110.28      7.48 o
  -1   1   4       56.12       48.96      9.45 o
   0   1   4       80.74       76.49     16.15 o
   1   1   4        0.31        2.97      1.60 o
   2   1   4      195.17      184.20      8.07 o
   3   1   4        2.12        4.14      3.77 o
   4   1   4        5.85        6.90      1.26 o
  -8   2   4        0.71       11.62      3.83 o
  -7   2   4       21.50        5.64      1.81 o
  -4   2   4      188.64      177.13      9.27 o
  -3   2   4      122.63      129.51      6.18 o
  -2   2   4        8.37        6.29      0.81 o
  -1   2   4      220.08      223.24     14.62 o
   0   2   4       42.24       31.13      3.27 o
   1   2   4       91.66       78.56      6.46 o
   2   2   4        0.72        3.09      2.21 o
   3   2   4      363.12      430.53     28.85 o
   4   2   4        0.01        6.78      1.65 o
  -8   3   4       29.79       25.08      7.99 o
  -7   3   4       41.01       20.46      6.56 o
  -5   3   4      107.48      123.11     20.73 o
  -4   3   4      154.48      160.88     31.62 o
  -3   3   4        4.30        5.86      1.82 o
  -2   3   4      179.69      202.25      9.43 o
   0   3   4      294.42      306.62     19.92 o
   1   3   4        0.11        1.27      1.15 o
   2   3   4       39.40       45.79      5.29 o
   3   3   4       28.85        8.18      7.90 o
   4   3   4        1.23        1.61      1.40 o
  -8   4   4        2.25       10.25      5.81 o
  -6   4   4       43.19       56.34     10.20 o
  -5   4   4        8.14       10.76      1.77 o
  -4   4   4      749.27      765.13     19.55 o
  -3   4   4        4.55        8.98      1.33 o
  -2   4   4      221.93      244.22      9.67 o
  -1   4   4       77.26       89.28      5.25 o
   0   4   4       86.82       91.23      9.17 o
   1   4   4       15.79       18.66      3.39 o
   2   4   4      242.31      282.19      5.38 o
   3   4   4        2.06        2.95      0.73 o
   4   4   4        2.01        4.01      2.11 o
  -8   5   4        0.72        4.92      2.21 o
  -7   5   4        6.20       10.09      4.30 o
  -5   5   4       48.82       34.96     26.23 o
  -4   5   4      169.49      188.57     12.88 o
  -3   5   4      177.88      163.30      7.41 o
  -2   5   4      102.40       97.01      5.31 o
  -1   5   4       16.60       14.20      1.67 o
   0   5   4      420.70      444.79     17.56 o
   1   5   4       13.30        5.98      1.87 o
   2   5   4       22.34       20.54      5.09 o
   3   5   4        0.13        6.17      2.34 o
   4   5   4        1.80        5.49      1.70 o
  -8   6   4        0.70        3.10      1.42 o
  -7   6   4       71.90       71.94     12.35 o
  -5   6   4      262.56      273.38     16.13 o
  -4   6   4      438.05      431.99     12.45 o
  -3   6   4       35.26       27.23      4.94 o
  -2   6   4      132.55      129.06      6.38 o
  -1   6   4        2.66        3.13      0.93 o
   0   6   4        2.16        3.17      1.45 o
   1   6   4       55.34       60.78      6.78 o
   2   6   4        1.16        9.66      2.49 o
   3   6   4        0.61        1.61      1.50 o
   4   6   4       18.25       11.69      3.18 o
  -6   7   4      564.97      655.20     58.41 o
  -5   7   4      146.69      160.25     12.76 o
  -4   7   4      149.47      152.21      7.99 o
  -3   7   4      283.58      337.92      9.90 o
  -2   7   4      126.72      130.72      6.21 o
  -1   7   4       47.97       46.44      3.70 o
   0   7   4        5.59        7.88      2.16 o
   1   7   4       70.28       66.78      6.32 o
   2   7   4       19.96       16.07      3.19 o
   3   7   4       30.72       29.44      4.76 o
   4   7   4       11.58        8.54      2.62 o
  -7   8   4        0.33       10.35      3.09 o
  -5   8   4      135.02      121.76     13.93 o
  -4   8   4        1.65        3.73      1.64 o
  -3   8   4       33.68       27.60      3.22 o
  -2   8   4      444.95      453.73      7.70 o
  -1   8   4        8.55        9.23      1.44 o
   0   8   4      638.44      646.01     21.57 o
   1   8   4      138.68      146.03     11.25 o
   2   8   4       63.27       68.06      6.68 o
   3   8   4       51.26       56.28      6.37 o
   4   8   4      190.41      185.54     17.00 o
  -7   9   4        1.99        4.08      3.45 o
  -6   9   4      764.86      977.17     84.18 o
  -5   9   4      128.20      118.06     19.77 o
  -4   9   4       22.18       16.64      2.63 o
  -3   9   4      168.31      165.74     11.49 o
  -2   9   4      239.65      276.30      9.92 o
  -1   9   4        6.03        6.77      1.07 o
   0   9   4       61.09       59.46      5.61 o
   1   9   4        0.10        3.04      1.29 o
   2   9   4        9.21        8.16      2.01 o
   3   9   4        0.55        5.16      2.29 o
   4   9   4       12.56       11.18      3.46 o
  -7  10   4       26.07       21.53      4.99 o
  -6  10   4      130.96      109.60     48.93 o
  -5  10   4      488.06      571.75     11.49 o
  -4  10   4       23.70       23.45      3.83 o
  -3  10   4      308.12      313.15     16.81 o
  -2  10   4      285.67      300.30     10.18 o
  -1  10   4      415.90      432.44     10.08 o
   0  10   4       78.86       70.89      6.13 o
   1  10   4      333.57      317.75     18.37 o
   2  10   4        0.23        0.08      1.00 o
   3  10   4      239.83      254.76     13.64 o
   4  10   4       26.07       20.11      4.35 o
  -7  11   4       42.60       37.63      6.31 o
  -6  11   4       20.83       16.73      6.62 o
  -5  11   4      328.89      341.30     18.95 o
  -4  11   4      109.19      105.51      7.26 o
  -3  11   4      911.66     1021.71     29.59 o
  -2  11   4       35.45       29.09      3.93 o
  -1  11   4      111.74       96.91      5.91 o
   0  11   4      123.90      109.50      6.18 o
   1  11   4      178.73      184.43      8.65 o
   2  11   4        0.29        4.68      1.61 o
   3  11   4      109.61      109.91      6.39 o
   4  11   4       79.45       76.31      6.59 o
  -7  12   4        0.50        6.40      1.74 o
  -6  12   4       77.12       79.55      5.85 o
  -5  12   4      461.47      501.81     28.17 o
  -4  12   4       11.20       12.20      2.37 o
  -3  12   4       48.12       46.50      6.87 o
  -2  12   4       51.27       49.13      4.86 o
  -1  12   4        1.83        2.70      0.79 o
   0  12   4      134.98      107.91      7.13 o
   1  12   4      691.55      754.28     32.89 o
   2  12   4      270.61      240.28     40.15 o
   3  12   4       46.29       39.98      3.39 o
   4  12   4       33.11       35.05      4.08 o
  -7  13   4        2.32        8.30      3.18 o
  -6  13   4        1.15        3.13      1.89 o
  -5  13   4        3.10        3.28      4.75 o
  -4  13   4       96.77       91.49      8.88 o
  -3  13   4       14.89       10.51      1.63 o
  -2  13   4      430.94      445.61     12.63 o
  -1  13   4       81.40       60.96      4.53 o
   0  13   4      910.10      946.98     21.93 o
   1  13   4       18.75       17.78      5.58 o
   2  13   4        8.50        8.79      2.40 o
   3  13   4       25.82       23.25      2.99 o
  -7  14   4        2.67        5.60      3.41 o
  -6  14   4       42.75       39.38      6.10 o
  -5  14   4       92.84      112.05      8.81 o
  -4  14   4        0.00        1.96      0.84 o
  -3  14   4       56.69       53.71      4.73 o
  -2  14   4        7.89        7.11      1.75 o
  -1  14   4     1092.96     1160.00     40.69 o
   0  14   4      267.05      261.08      8.15 o
   1  14   4        9.94       11.47      2.82 o
   2  14   4        8.18        8.09      2.35 o
   3  14   4        0.00        4.32      1.93 o
  -7  15   4       34.93       45.72      4.64 o
  -6  15   4        0.36       -0.13      1.13 o
  -5  15   4        0.77        0.95      0.68 o
  -4  15   4        1.11        3.26      1.10 o
  -3  15   4       86.21       76.67      6.67 o
  -2  15   4       11.65        8.70      1.80 o
  -1  15   4       50.32       24.33      8.09 o
   0  15   4        0.42       -0.45      0.84 o
   1  15   4      960.95      851.05    247.66 o
   2  15   4      281.11      288.77     16.12 o
   3  15   4       28.18       25.23      3.57 o
  -6  16   4       31.70       18.38      3.77 o
  -5  16   4       12.85        6.45      3.88 o
  -4  16   4        4.74        3.85      1.45 o
  -3  16   4        0.33        1.12      2.65 o
  -2  16   4       13.91        9.33      3.78 o
  -1  16   4       64.58       60.53      5.41 o
   0  16   4      826.59      914.97     16.85 o
   1  16   4       18.18       11.73      6.39 o
   2  16   4        0.46        6.02      8.92 o
   3  16   4        0.50        1.87      1.79 o
  -6  17   4        6.67        5.01      2.05 o
  -5  17   4      117.71      128.22      7.97 o
  -4  17   4       27.42       24.44      5.52 o
  -3  17   4      112.52      103.82      8.96 o
  -2  17   4      107.49      108.06      9.06 o
  -1  17   4      306.02      325.03      5.52 o
   0  17   4      662.28      702.98     23.40 o
   1  17   4       95.24       77.28      8.59 o
   2  17   4        2.94        2.67      5.13 o
   3  17   4      130.09      112.07      7.93 o
  -6  18   4       11.43       11.40      3.16 o
  -5  18   4       19.30        8.58      2.19 o
  -4  18   4       11.68        5.88      3.29 o
  -3  18   4       32.95       24.32      3.60 o
  -2  18   4        4.28        5.14      1.32 o
  -1  18   4        8.22        2.49      1.74 o
   0  18   4       62.63       38.61     12.20 o
   1  18   4        6.66       10.24      3.83 o
   2  18   4       32.23       26.53      4.59 o
   3  18   4      295.01      312.04     19.63 o
  -6  19   4        9.23       12.00      3.80 o
  -5  19   4       67.12       67.13      5.79 o
  -4  19   4       13.95       13.75      5.65 o
  -3  19   4       17.54       13.39      3.01 o
  -2  19   4        0.80        1.31      0.97 o
  -1  19   4       20.67       16.44      3.42 o
   0  19   4        0.30        1.17      2.76 o
   1  19   4        2.29        2.23      2.14 o
   2  19   4        5.07        8.89      2.90 o
  -6  20   4        3.16        6.33      4.62 o
  -5  20   4        8.51        5.84      1.92 o
  -4  20   4        1.58        5.21      2.37 o
  -3  20   4       38.02       35.98      4.40 o
  -2  20   4       34.26       34.29      4.04 o
  -1  20   4       38.69       43.62      4.73 o
   0  20   4       76.22       79.93     10.03 o
   1  20   4        4.81        2.36      3.68 o
   2  20   4      285.02      226.14     35.59 o
  -5  21   4       17.52       13.08      6.90 o
  -4  21   4      604.73      797.17     44.11 o
  -3  21   4        0.10        1.04      1.46 o
  -2  21   4        8.89        7.78      1.78 o
  -1  21   4        2.46        1.99      1.97 o
   0  21   4        0.06        3.78      1.68 o
   1  21   4        0.60        5.19      2.39 o
   2  21   4      631.38      628.19     56.64 o
  -5  22   4        4.30        1.16      1.38 o
  -4  22   4        4.48        4.62      1.58 o
  -3  22   4       44.49       39.27      5.04 o
  -2  22   4        6.40        6.72      1.69 o
  -1  22   4       23.02       16.23      3.00 o
   0  22   4       16.17       13.35      3.26 o
   1  22   4       19.74       19.06      4.67 o
   2  22   4        7.92       -2.24      5.39 o
  -5  23   4       29.60       14.60      4.84 o
  -4  23   4       72.52       72.61      6.23 o
  -3  23   4      193.33      215.66     11.28 o
  -2  23   4        5.36        4.94      1.52 o
  -1  23   4        7.60        5.27      1.84 o
   0  23   4       35.43       34.06      5.66 o
   1  23   4       23.79       10.62      3.06 o
  -4  24   4        3.26        3.17      2.49 o
  -3  24   4      100.68       92.22      6.86 o
  -2  24   4      171.25      205.40      8.85 o
  -1  24   4        0.53        2.14      2.32 o
   0  24   4        5.18        9.16      2.34 o
   1  24   4       30.43       21.58      7.61 o
  -4  25   4       43.36       50.20      8.89 o
  -3  25   4       23.85       12.96      4.06 o
  -2  25   4       29.17       22.32      4.22 o
  -1  25   4        0.59        6.30      1.66 o
   0  25   4       28.71       25.51      4.76 o
  -3  26   4      200.41      257.40     12.98 o
  -2  26   4       53.93       56.03      5.62 o
  -1  26   4        3.14        5.58      1.59 o
   0  26   4       22.15       12.06      5.53 o
  -2  27   4        6.92        7.18      1.91 o
  -1  27   4        1.80        3.38      1.68 o
  -7   0   5        0.01        1.53      2.03 o
  -3   0   5       99.06      119.21     12.46 o
   1   0   5       31.51       34.13      9.74 o
   3   0   5       31.70       38.21     10.27 o
  -8   1   5        2.36        4.72      2.73 o
  -5   1   5      668.39      747.72     11.18 o
  -4   1   5      102.35      116.74     13.53 o
  -3   1   5      198.37      188.80      8.32 o
  -2   1   5        0.45        4.25      1.41 o
  -1   1   5       20.31       20.50      8.06 o
   0   1   5      327.95      368.53     17.79 o
   1   1   5       10.00        6.51      2.51 o
   2   1   5       11.46       11.96      8.11 o
   3   1   5        2.89        5.07      2.51 o
  -8   2   5        0.00       14.59      4.21 o
  -4   2   5      563.47      620.94     15.22 o
  -3   2   5       27.37       38.98      3.65 o
  -2   2   5       63.29       57.19      7.51 o
  -1   2   5        1.09        2.00      3.67 o
   0   2   5        6.61        5.26      1.49 o
   1   2   5       65.07       33.41     22.96 o
   2   2   5       10.25       12.87      3.97 o
   3   2   5       36.46       40.78      9.30 o
  -8   3   5       14.70       17.65      6.90 o
  -7   3   5        0.05       15.32      7.34 o
  -5   3   5      210.64      103.27     15.16 o
  -4   3   5       75.89       92.92     11.09 o
  -3   3   5      172.08      175.22      7.43 o
  -2   3   5        1.31        6.13      2.52 o
  -1   3   5      279.60      250.19     30.93 o
   0   3   5        5.69        9.15      4.13 o
   1   3   5       17.62       12.35      4.39 o
   2   3   5        9.84        5.37      1.39 o
   3   3   5       14.04        8.27      6.82 o
  -7   4   5       19.28       21.47      8.57 o
  -4   4   5       38.22       39.31      3.72 o
  -3   4   5        0.20        6.21      1.44 o
  -2   4   5      482.95      509.31     14.06 o
  -1   4   5      319.20      318.89     28.23 o
   0   4   5       17.30       23.90      4.49 o
   1   4   5      532.87      520.84      8.69 o
   2   4   5        7.82        1.83      4.41 o
   3   4   5       24.43        7.88     11.25 o
  -7   5   5        7.95       10.66      2.88 o
  -6   5   5       19.30       18.80      4.93 o
  -4   5   5       35.55       50.27      4.59 o
  -3   5   5      107.54      106.34      8.18 o
  -2   5   5        4.77        8.29      4.75 o
  -1   5   5        2.10        4.92      1.54 o
   0   5   5      261.58      259.59     13.82 o
   1   5   5      101.36      105.53      9.83 o
   2   5   5       47.93       51.63      5.96 o
   3   5   5       15.35       10.26      2.05 o
  -7   6   5       69.03       94.35     16.94 o
  -6   6   5       59.63       40.84     13.27 o
  -5   6   5      161.07      192.00      9.95 o
  -4   6   5      248.43      255.97     18.85 o
  -3   6   5       73.19       74.47     13.73 o
  -2   6   5        1.08        2.89      0.70 o
  -1   6   5        4.99        8.82      3.24 o
   0   6   5       14.67       27.67     10.97 o
   1   6   5      145.69      140.93     16.97 o
   2   6   5       80.99       78.36      8.68 o
   3   6   5       30.55       20.45      6.06 o
  -6   7   5       41.69       29.29     20.30 o
  -5   7   5       31.47       16.45      6.53 o
  -4   7   5      438.95      455.25     49.19 o
  -3   7   5      272.92      261.32     14.43 o
  -2   7   5       20.81       21.08      2.23 o
  -1   7   5        6.72        6.62      1.51 o
   0   7   5      919.88      884.52     34.38 o
   1   7   5      213.28      223.36     13.08 o
   2   7   5       67.75       75.12      6.66 o
   3   7   5        3.38        4.61      4.32 o
  -7   8   5       68.42       58.30     29.23 o
  -6   8   5       58.63       49.79      8.59 o
  -5   8   5        4.50        2.62      1.73 o
  -4   8   5       61.10       48.72      7.99 o
  -3   8   5       10.98       12.78      3.31 o
  -2   8   5        9.04        9.88      1.84 o
  -1   8   5        0.09        3.59      2.04 o
   0   8   5        0.18       -0.60      2.62 o
   1   8   5       21.91       30.23      8.52 o
   2   8   5      142.07      145.49     10.20 o
   3   8   5      159.32      173.24     11.57 o
  -7   9   5        1.51        3.30      2.79 o
  -6   9   5       71.51       33.35     14.49 o
  -5   9   5        0.74        2.14      1.63 o
  -4   9   5        0.39       11.62      7.34 o
  -3   9   5       55.05       54.34      4.48 o
  -2   9   5       49.50       57.48      4.48 o
  -1   9   5        0.30        3.11      1.00 o
   0   9   5      419.87      423.68     10.22 o
   1   9   5      639.00      683.26     37.77 o
   2   9   5       69.93       86.70     15.46 o
   3   9   5        3.80        2.28      1.53 o
  -7  10   5        0.07        2.35      3.71 o
  -6  10   5        2.33        4.05      1.56 o
  -5  10   5        4.08        2.39      0.96 o
  -4  10   5      129.33      129.18     14.01 o
  -3  10   5       59.48       47.58      4.84 o
  -2  10   5       22.10       20.67      3.22 o
  -1  10   5       91.27       75.92      5.54 o
   0  10   5      748.83      844.72     23.12 o
   1  10   5      168.78      186.75     13.59 o
   2  10   5        0.87        4.85      2.01 o
   3  10   5       10.45        2.98      4.11 o
  -7  11   5        1.72        5.87      3.97 o
  -6  11   5       34.90       25.87      2.77 o
  -5  11   5       47.43       25.84      5.15 o
  -4  11   5        2.33        2.24      1.96 o
  -3  11   5       35.18       38.83      4.64 o
  -2  11   5       16.02       22.64      2.84 o
  -1  11   5      257.52      253.45      4.34 o
   0  11   5      511.41      565.69     16.95 o
   1  11   5       16.23       17.65      5.19 o
   2  11   5       90.41       97.86      5.78 o
   3  11   5        1.02        1.14      2.53 o
  -7  12   5       13.90       16.29      6.68 o
  -6  12   5        0.51        2.77      0.74 o
  -5  12   5       93.45       78.40      9.27 o
  -4  12   5        4.71        4.24      1.56 o
  -3  12   5       11.56        5.79      1.29 o
  -2  12   5       13.97        7.88      1.60 o
  -1  12   5      125.81      132.16      9.48 o
   0  12   5       73.60       76.65      7.71 o
   1  12   5       80.68       77.55      8.87 o
   2  12   5       17.79       16.85      3.12 o
   3  12   5        1.93        3.38      1.67 o
  -7  13   5        8.50        5.93      2.65 o
  -6  13   5        0.01        0.92      1.85 o
  -5  13   5       60.45       46.12      8.30 o
  -4  13   5       94.52       76.50     11.55 o
  -3  13   5       28.24       25.81      3.98 o
  -2  13   5      210.77      202.25     10.11 o
  -1  13   5       45.73       41.27      3.85 o
   0  13   5      138.74      141.08     13.59 o
   1  13   5      365.57      385.23     29.89 o
   2  13   5        7.69        5.02      1.77 o
  -7  14   5        0.94        1.69      1.03 o
  -6  14   5      101.73       95.66     12.46 o
  -5  14   5        0.50        1.82      1.13 o
  -4  14   5      174.89      137.12      6.84 o
  -3  14   5       34.53       21.28      5.45 o
  -2  14   5      335.27      329.72      5.61 o
  -1  14   5        0.54        1.73      1.57 o
   0  14   5       64.08       57.27      5.49 o
   1  14   5       93.70      100.97      7.15 o
   2  14   5       23.04       20.04      2.98 o
  -6  15   5        6.91        0.75      1.80 o
  -5  15   5       57.92       35.64      3.52 o
  -4  15   5      129.96       92.06     10.16 o
  -3  15   5        6.31        3.89      1.16 o
  -2  15   5      185.51      192.70      4.82 o
  -1  15   5       22.38       15.04      3.52 o
   0  15   5        0.06        1.37      1.42 o
   1  15   5       12.23        9.71      2.48 o
   2  15   5        2.34        6.31      2.35 o
  -6  16   5       15.51        8.81      2.68 o
  -5  16   5       33.41       19.43      3.50 o
  -4  16   5       86.71       67.32      8.91 o
  -3  16   5        6.15        4.22      1.18 o
  -2  16   5       73.30       68.31      6.82 o
  -1  16   5       17.81       10.30      1.90 o
   0  16   5        1.09        0.95      1.40 o
   1  16   5        4.19        3.02      1.97 o
   2  16   5      186.71      201.06     12.85 o
  -6  17   5        3.38        6.37      9.65 o
  -5  17   5       38.09       34.79      3.49 o
  -4  17   5       55.37       50.05      4.49 o
  -3  17   5      313.64      304.33     12.37 o
  -2  17   5        8.93        4.76      1.26 o
  -1  17   5       69.88       59.51      6.21 o
   0  17   5       15.59        7.70      3.88 o
   1  17   5       29.86       28.83      4.63 o
   2  17   5       12.97       15.79      4.48 o
  -6  18   5       29.14       10.94      4.20 o
  -5  18   5        1.71        3.58      2.03 o
  -4  18   5        1.66        2.15      2.16 o
  -3  18   5       12.22        4.45      2.67 o
  -2  18   5       12.56        6.85      1.83 o
  -1  18   5        4.51        5.67      1.44 o
   0  18   5        0.27        2.11      1.19 o
   1  18   5        5.12        6.27      2.50 o
  -5  19   5       21.50       13.84      2.56 o
  -4  19   5        0.26        4.24      1.48 o
  -3  19   5       85.88       71.66      5.22 o
  -2  19   5      145.39      170.08      9.05 o
  -1  19   5        0.61        3.53      3.12 o
   0  19   5        1.73        2.06      1.02 o
   1  19   5       58.01       60.31      6.43 o
  -5  20   5       68.10       55.16     10.60 o
  -4  20   5        6.05        4.22      1.68 o
  -3  20   5        1.39        4.94      1.43 o
  -2  20   5        4.90        5.56      1.74 o
  -1  20   5       71.00       69.06      5.33 o
   0  20   5        1.32        1.58      1.50 o
   1  20   5        9.52       10.83      3.84 o
  -5  21   5        2.31        1.09      0.92 o
  -4  21   5        7.42        5.50      1.76 o
  -3  21   5       22.28       23.10      3.17 o
  -2  21   5       19.24       18.29      2.78 o
  -1  21   5       31.83       25.50      3.71 o
   0  21   5        3.30        5.31      1.57 o
   1  21   5      109.98      101.74      8.51 o
  -4  22   5       27.04       20.75      3.77 o
  -3  22   5        2.43        4.17      1.13 o
  -2  22   5        9.60        7.12      3.20 o
  -1  22   5        9.25        9.64      2.08 o
   0  22   5        2.34        1.72      2.42 o
  -4  23   5        8.83        4.05      3.12 o
  -3  23   5        1.52        1.74      3.59 o
  -2  23   5        3.30        2.88      0.91 o
  -1  23   5        3.84        2.84      1.82 o
   0  23   5       17.18       19.64      4.10 o
  -3  24   5      229.93      308.16     16.15 o
  -2  24   5        0.01        6.53      1.73 o
  -1  24   5        0.13        1.51      1.80 o
  -6   0   6       10.30        5.67      2.29 o
  -4   0   6     4307.90     5161.11     55.64 o
  -2   0   6       86.44       97.49     18.34 o
   0   0   6      100.21       97.45     19.22 o
  -7   1   6       86.74      122.05     14.45 o
  -6   1   6        5.50        7.30      2.61 o
  -3   1   6       27.41       26.31      3.31 o
  -2   1   6        0.68        5.42      2.96 o
  -1   1   6      114.41      116.43     14.59 o
   0   1   6        6.51        8.15      2.26 o
   1   1   6      231.77      265.40     21.08 o
   2   1   6       47.56       61.21     10.84 o
  -7   2   6        1.57        6.99      2.00 o
  -6   2   6        4.47        2.80      3.20 o
  -5   2   6      902.47     1174.67     85.82 o
  -4   2   6       53.55       97.75     12.21 o
  -3   2   6        8.88        8.51      1.90 o
  -2   2   6       19.77       23.78      5.06 o
  -1   2   6        0.62        4.05      4.31 o
   0   2   6        4.26       10.52      6.86 o
   1   2   6       10.31       17.83      4.55 o
   2   2   6      169.84      160.48     25.64 o
  -7   3   6        8.26       10.07      2.82 o
  -6   3   6        1.04        3.73      1.06 o
  -5   3   6      615.54      994.32     73.76 o
  -4   3   6      304.16      344.70      7.02 o
  -3   3   6       49.01       54.24      5.04 o
  -2   3   6       81.09       68.92     21.16 o
  -1   3   6        0.50        4.64      2.76 o
   0   3   6       44.43       44.76      9.66 o
   1   3   6      345.45      359.74     24.45 o
   2   3   6       41.33       57.70      6.69 o
  -7   4   6       18.51        9.83      3.34 o
  -6   4   6       44.36       51.21      8.40 o
  -5   4   6      108.05      140.66     14.31 o
  -4   4   6        0.52       13.27      4.59 o
  -3   4   6       81.60       92.47      8.53 o
  -2   4   6       13.84       14.71      2.16 o
  -1   4   6        0.57        0.71      1.36 o
   0   4   6      482.85      501.22     43.08 o
   1   4   6        5.10        3.66      1.98 o
   2   4   6       73.82      104.87     14.22 o
  -7   5   6        2.31        4.67      1.39 o
  -6   5   6        8.97        8.91      3.24 o
  -5   5   6      166.95      196.11     14.00 o
  -4   5   6       25.10       26.02      3.90 o
  -3   5   6      161.29      176.07     10.78 o
  -2   5   6        5.82        2.16      1.84 o
  -1   5   6        0.83        2.24      1.33 o
   0   5   6       24.43       32.71     14.66 o
   1   5   6       49.80       63.01     13.28 o
   2   5   6      111.76      124.60     21.85 o
  -7   6   6        0.81        2.97      4.90 o
  -6   6   6        0.09        4.97      1.03 o
  -5   6   6       14.90       13.27      2.69 o
  -4   6   6       70.31       74.09      6.82 o
  -3   6   6      198.30      210.75     15.05 o
  -2   6   6       26.21       25.31      3.54 o
  -1   6   6       39.24       34.04      6.46 o
   0   6   6      196.35      209.33     14.73 o
   1   6   6      721.08      614.55    109.75 o
   2   6   6      106.91      124.92     17.37 o
  -7   7   6        2.41        3.10      2.85 o
  -6   7   6        6.71        4.51      2.72 o
  -5   7   6       10.94        6.81      2.52 o
  -4   7   6       47.34       44.09      5.67 o
  -3   7   6        0.47        2.44      2.66 o
  -2   7   6       81.04       72.81      5.95 o
  -1   7   6      265.68      290.65     14.29 o
   0   7   6        3.93        5.02      2.52 o
   1   7   6      313.79      336.90     53.73 o
   2   7   6        3.68        1.67      2.18 o
  -7   8   6       60.39       53.02      8.89 o
  -6   8   6        8.89        9.24      2.37 o
  -5   8   6        2.30        8.77      2.79 o
  -4   8   6        6.33        3.82      3.06 o
  -3   8   6       14.58        5.87      3.96 o
  -2   8   6        4.95        3.54      1.12 o
  -1   8   6       92.82       99.73     12.35 o
   0   8   6       69.62       60.90      7.41 o
   1   8   6        4.25        4.29      2.95 o
   2   8   6        0.12        2.09      1.83 o
  -7   9   6        6.81       13.24      5.35 o
  -6   9   6        0.42        3.22      3.32 o
  -5   9   6       61.83       65.69      6.88 o
  -4   9   6       62.74       54.97      6.35 o
  -3   9   6       60.09       51.25      5.99 o
  -2   9   6        4.84        5.40      1.03 o
  -1   9   6       10.67        8.32      1.94 o
   0   9   6      134.62      141.46     16.47 o
   1   9   6      233.85      261.62     18.84 o
   2   9   6       49.20       32.43     14.04 o
  -7  10   6        1.48       12.33      8.66 o
  -6  10   6       44.54       32.90      5.15 o
  -5  10   6        5.42        0.74      1.90 o
  -4  10   6        1.21       -0.38      1.11 o
  -3  10   6      139.97      111.47      9.57 o
  -2  10   6        0.71        1.39      1.48 o
  -1  10   6        1.83        2.48      1.85 o
   0  10   6        4.43        7.55      2.22 o
   1  10   6        2.91        3.09      5.57 o
   2  10   6        6.58        9.35      2.25 o
  -7  11   6        0.40       15.74      5.32 o
  -6  11   6        1.19       20.20      8.38 o
  -5  11   6      128.53      140.60      9.36 o
  -4  11   6        6.69        4.53      1.59 o
  -3  11   6      360.90      355.22     15.02 o
  -2  11   6       38.42       33.63      3.89 o
  -1  11   6       13.33       14.91      2.90 o
   0  11   6       17.33       21.08      4.17 o
   1  11   6       73.68       72.85      6.26 o
  -6  12   6       48.76       39.88      5.18 o
  -5  12   6        4.48        3.50      1.51 o
  -4  12   6        0.03        0.91      1.34 o
  -3  12   6       31.78       11.31      2.09 o
  -2  12   6       10.96       13.99      2.07 o
  -1  12   6        0.00        2.00      0.99 o
   0  12   6      110.78       87.15     19.36 o
   1  12   6       10.92        9.87      2.47 o
  -6  13   6       17.15        4.32      1.53 o
  -5  13   6       28.06       24.59      5.01 o
  -4  13   6       26.99       21.20      7.28 o
  -3  13   6        2.51        3.79      1.17 o
  -2  13   6       49.71       38.18      3.72 o
  -1  13   6       22.07       15.05      3.17 o
   0  13   6        4.41        5.73      1.42 o
   1  13   6        0.14        6.62      1.79 o
  -6  14   6       22.74       12.96      4.72 o
  -5  14   6       14.86       10.71      2.34 o
  -4  14   6       21.45       14.54      3.23 o
  -3  14   6        2.82        5.17      1.90 o
  -2  14   6        7.22        2.60      1.20 o
  -1  14   6       15.56       10.79      2.97 o
   0  14   6        0.40        7.49      2.08 o
   1  14   6        0.87        2.01      1.43 o
  -6  15   6        9.73        6.56      1.94 o
  -5  15   6        0.14        2.61      1.42 o
  -4  15   6       31.55       22.74      3.59 o
  -3  15   6       14.01        9.09      3.56 o
  -2  15   6       38.68       31.46      3.01 o
  -1  15   6        3.81        5.74      1.90 o
   0  15   6       21.31       20.34      3.51 o
   1  15   6       45.50       46.40      5.87 o
  -6  16   6        1.81        1.04      1.06 o
  -5  16   6        1.73        4.55      1.48 o
  -4  16   6      153.74      153.84      9.16 o
  -3  16   6        0.22        3.54      1.22 o
  -2  16   6       56.84       56.49      4.27 o
  -1  16   6       32.65       33.81      3.98 o
   0  16   6        0.40        1.12      1.16 o
  -5  17   6        0.04        0.79      1.83 o
  -4  17   6        0.83        2.14      1.07 o
  -3  17   6        2.48        5.15      2.57 o
  -2  17   6       12.47       10.05      1.97 o
  -1  17   6      117.89      102.50      8.46 o
   0  17   6        5.65        8.02      3.96 o
  -5  18   6      102.15      119.65      9.42 o
  -4  18   6        1.52        1.98      1.54 o
  -3  18   6       25.69       23.34      3.46 o
  -2  18   6       20.86       14.17      3.51 o
  -1  18   6      158.64      160.04     11.75 o
   0  18   6        4.60        5.87      2.39 o
  -5  19   6        2.32        1.87      0.99 o
  -4  19   6        2.13        2.35      1.51 o
  -3  19   6       14.47       15.73      2.89 o
  -2  19   6        2.97        2.11      1.56 o
  -1  19   6       31.41       18.80      3.95 o
  -4  20   6        8.39        8.66      1.98 o
  -3  20   6        0.94        1.58      0.95 o
  -2  20   6      238.02      241.61     28.15 o
  -1  20   6        1.47        6.01      2.93 o
  -3  21   6       20.85       15.59      2.78 o
  -2  21   6        0.50        3.30      1.23 o
  -7   0   7        8.29        5.81      2.29 o
  -5   0   7        0.93       12.06      3.16 o
  -3   0   7       38.60       53.69     11.54 o
  -1   0   7       13.70       21.56      7.20 o
  -7   1   7       16.89       13.38      2.81 o
  -6   1   7        7.23        6.79      1.86 o
  -5   1   7       83.04       94.56      6.68 o
  -4   1   7        0.05        2.35      2.20 o
  -3   1   7        1.08       15.29      3.78 o
  -2   1   7       19.93       19.78      4.40 o
  -1   1   7       31.22       32.27      4.46 o
   0   1   7        2.88        6.46      2.70 o
  -7   2   7        4.69        4.79      1.41 o
  -6   2   7        0.28        4.00      1.05 o
  -5   2   7        1.27        3.89      2.39 o
  -4   2   7        1.85        5.23      1.38 o
  -3   2   7      231.39      279.45     34.32 o
  -2   2   7        1.44        2.53      1.53 o
  -1   2   7        0.75        4.48      2.97 o
   0   2   7        8.25       13.88      4.88 o
   1   2   7        6.67        9.25      3.10 o
  -7   3   7        0.47        2.32      1.13 o
  -6   3   7       60.94       61.98      6.63 o
  -5   3   7        6.86        5.92      1.26 o
  -4   3   7        3.95        3.83      1.00 o
  -3   3   7      140.42      224.19     23.86 o
  -2   3   7       52.14       28.78     22.77 o
  -1   3   7        0.18        1.84      2.28 o
   0   3   7       26.88       29.34      8.11 o
   1   3   7       16.76       23.95      4.89 o
  -7   4   7        6.88       14.48      2.82 o
  -6   4   7        7.61        6.89      1.81 o
  -5   4   7       10.39        7.87      2.23 o
  -3   4   7      855.49      929.59     82.05 o
  -2   4   7        0.94        3.99      1.60 o
  -1   4   7        5.94        6.87      2.36 o
   0   4   7        5.10        7.03      3.05 o
   1   4   7       33.72       35.86      7.16 o
  -6   5   7       35.75       41.13      7.87 o
  -5   5   7       37.45       47.51      4.01 o
  -4   5   7      487.49      648.70     54.30 o
  -3   5   7        4.63       41.72     37.88 o
  -2   5   7       51.86       49.85      6.38 o
  -1   5   7       12.19        7.13      1.79 o
   0   5   7      100.14      112.29     15.88 o
  -6   6   7        1.39        3.07      3.27 o
  -5   6   7        0.07        3.79      1.99 o
  -3   6   7        9.17        4.40      3.09 o
  -2   6   7       57.41       53.49     10.07 o
  -1   6   7       23.60       20.28      3.51 o
   0   6   7       34.56       29.32      4.64 o
  -6   7   7        0.07        4.92      3.24 o
  -5   7   7        3.02        4.26      3.85 o
  -4   7   7      925.18     1126.16    220.68 o
  -3   7   7        9.82       10.03      2.52 o
  -2   7   7      119.06       99.90     22.72 o
  -1   7   7        0.39        7.44      1.72 o
   0   7   7        4.53        6.15      1.86 o
  -6   8   7       13.96       12.42      2.66 o
  -5   8   7       71.84       78.49     14.90 o
  -4   8   7        2.02       16.55      6.10 o
  -3   8   7        0.45        1.39      1.08 o
  -2   8   7      130.98      107.66     13.37 o
  -1   8   7        1.27        3.01      0.99 o
   0   8   7        5.17        7.11      1.84 o
  -6   9   7        0.08        2.71      1.22 o
  -5   9   7       64.78       60.32      6.95 o
  -4   9   7      125.55      132.82      8.91 o
  -3   9   7        0.31        4.06      2.90 o
  -2   9   7        7.24        7.47      1.89 o
  -1   9   7        0.07        1.15      0.83 o
   0   9   7        2.53        2.56      1.51 o
  -6  10   7        0.09        2.21      1.29 o
  -5  10   7       71.18       79.90      9.37 o
  -4  10   7        4.73        5.65      2.98 o
  -3  10   7       26.21       24.32      4.04 o
  -2  10   7       19.77       12.68      5.23 o
  -1  10   7        0.11        2.23      1.55 o
   0  10   7       60.05       71.22     11.92 o
  -6  11   7        1.95        7.47      3.59 o
  -5  11   7        4.08        3.04      1.73 o
  -4  11   7       10.80        8.83      2.56 o
  -3  11   7       37.29       34.85      3.53 o
  -2  11   7       13.97       12.45      2.55 o
  -1  11   7        1.01        2.81      0.97 o
   0  11   7      211.78      215.96     16.17 o
  -5  12   7       20.76       14.52      2.50 o
  -4  12   7        5.84        6.90      2.08 o
  -3  12   7      110.49       84.22      5.81 o
  -2  12   7        0.56        2.72      1.97 o
  -1  12   7       31.81       32.32      5.49 o
  -5  13   7       12.03       12.83      2.90 o
  -4  13   7       34.37       30.97      4.90 o
  -3  13   7        1.70        1.32      1.20 o
  -2  13   7        8.31        7.77      1.85 o
  -1  13   7       28.43       32.13      5.49 o
  -5  14   7       25.92       25.86      4.30 o
  -4  14   7        0.19        1.58      2.30 o
  -3  14   7        0.03        1.59      0.93 o
  -2  14   7       48.84       49.83      4.27 o
  -1  14   7       26.03       18.07      3.37 o
  -5  15   7       17.95       22.35      3.78 o
  -4  15   7       23.27       23.05      3.86 o
  -3  15   7       14.94       14.21      2.24 o
  -2  15   7        2.88        5.86      1.84 o
  -1  15   7        0.58        4.93      1.70 o
  -4  16   7        7.07        7.18      3.41 o
  -3  16   7        2.33        3.70      1.35 o
  -2  16   7        2.53        5.79      2.35 o
  -3  17   7        9.54        6.03      1.39 o
  -4   0   8        7.59       11.64      4.06 o
  -5   1   8       90.66      100.47     10.50 o
  -3   1   8       11.64       16.66      5.54 o
  -2   1   8       10.99       17.73      5.72 o
  -5   2   8        1.84        9.93      5.89 o
  -4   2   8       14.62       17.36      3.57 o
  -3   2   8        3.06       10.28      2.96 o
  -2   2   8       61.49       61.36      8.14 o
  -5   3   8        2.21        2.74      1.76 o
  -4   3   8       17.12       15.99      3.17 o
  -2   3   8       18.33       22.76      6.75 o
  -5   4   8        0.00        0.71      1.21 o
  -4   4   8       37.71       46.50      5.95 o
  -3   4   8        0.00        7.58      3.37 o
  -5   5   8        1.37        5.17      1.56 o
  -4   5   8       37.90       44.59      7.26 o
  -3   5   8        2.17        4.51      2.63 o
  -2   5   8        6.21        4.48      3.20 o
  -5   6   8        3.41        2.59      2.46 o
  -4   6   8        5.83        5.46      2.34 o
  -3   6   8       41.29       37.77     10.68 o
  -2   6   8       59.41       65.85     10.07 o
  -5   7   8        1.83        6.02      2.04 o
  -4   7   8        1.81        2.32      4.55 o
  -3   7   8       53.63       54.37      5.93 o
  -2   7   8       44.11       42.84     13.68 o
  -4   8   8       35.13       30.47      5.53 o
  -3   8   8       20.70       26.22      7.56 o
  -2   8   8       12.80        9.63      5.25 o
  -4   9   8       54.23       57.22      4.87 o
 
